# Supplementary material for: OsbHLH067, OsbHLH068, and OsbHLH069 redundantly regulate inflorescence axillary meristem formation in rice
Source: PLoS Genet. 2023 Apr 13;19(4):e1010698. doi: 10.1371/journal.pgen.1010698 (PMC10128955; doi:10.1371/journal.pgen.1010698)
Supplement: S1 Table — (XLSX) [file pgen.1010698.s007.xlsx]

## Sheet: S1 Table
S1 Table. Differentially expressed genes in the Osbhlh067 Osbhlh068 Osbhlh069 triple mutant.
Gene ID	Genes	WT repeat1-FPKM	WT repeat2-FPKM	WT repeat3-FPKM	triple repeat1-FPKM	triple repeat2-FPKM	triple repeat3-FPKM	WT Average FPKM	triple Average FPKM	log2(fold_change)	P value	Q value	Up- or Down-Regulation
LOC107275367		9.38	9.83	8.43	3.89	4.4	3.48	9.21333	3.92333	-1.30524	2.02103e-23	5.13554e-22	Down
LOC107275658		1.11	1.06	1.18	0.85	0.68	0.7	1.11667	0.743333	-0.614003	0.00452882	0.0140471	Down
LOC107275758		0.52	0.48	0.41	0.22	0.11	0.19	0.47	0.173333	-1.46691	0.0181455	0.0473959	Down
LOC107275817		0.31	0.23	0.16	0	0	0	0.233333	0	-4.0527	0.0149957	0.0402104	Down
LOC107275818		0.9	0.64	1.02	0.4	0.36	0.38	0.853333	0.38	-1.19632	0.000843807	0.0031176	Down
LOC107275837		3.04	2.77	3.1	2.14	2.07	1.83	2.97	2.01333	-0.590206	0.000174828	0.000738135	Down
LOC107275838		1.22	1.32	1.25	0.99	0.92	0.64	1.26333	0.85	-0.60098	0.00694919	0.0205456	Down
LOC107275863		45.97	45.85	43.64	20.06	18.87	18.66	45.1533	19.1967	-1.26487	4.06925e-117	1.09246e-114	Down
LOC107275925		0.84	0.93	1.01	0.41	0.53	0.45	0.926667	0.463333	-1.02532	0.00188125	0.00641782	Down
LOC107275971		14.29	14.16	14.34	9.28	8.98	8.44	14.2633	8.9	-0.705374	3.49667e-33	1.4394e-31	Down
LOC107276048		30.34	31.41	32.11	13.05	12.73	14.47	31.2867	13.4167	-1.252	1.19136e-109	2.94253e-107	Down
LOC107276075		5.29	5.42	5.17	3.22	3.62	2.93	5.29333	3.25667	-0.73237	0.000121701	0.000532392	Down
LOC107276097		4.11	4.55	4.36	2.24	2.49	2.66	4.34	2.46333	-0.852452	2.23314e-05	0.000111562	Down
LOC107276104		2.44	2.8	2.52	1.41	1.36	1.51	2.58667	1.42667	-0.881624	0.000167308	0.000710389	Down
LOC107276137		3.06	2.28	3.05	1.26	0.78	1.26	2.79667	1.1	-1.37625	1.64819e-06	9.87834e-06	Down
LOC107276149		0.15	0.45	0.25	0.05	0	0	0.283333	0.0166667	-4.00802	0.00568912	0.0172053	Down
LOC107276241		3.6	3.92	3.77	0.74	1.27	1.26	3.76333	1.09	-1.81441	8.2101e-10	7.49376e-09	Down
LOC107276262		0.95	0.97	1.04	0.63	0.58	0.43	0.986667	0.546667	-0.879032	0.0100936	0.0284106	Down
LOC107276267		2.82	3.57	2.79	1.76	1.86	2.13	3.06	1.91667	-0.704731	0.00139857	0.00492631	Down
LOC107276310		13.56	14.85	15.09	8.47	9.42	8.96	14.5	8.95	-0.726484	3.42232e-13	4.37288e-12	Down
LOC107276320		0.24	0.44	0.45	0.07	0.18	0.09	0.376667	0.113333	-1.78963	0.00226797	0.00759032	Down
LOC107276334		4.82	3.97	4.13	1.42	1.41	1.43	4.30667	1.42	-1.63411	4.23996e-15	6.29222e-14	Down
LOC107276380		0.19	0.4	0.31	0.19	0.05	0.07	0.3	0.103333	-1.57404	0.0172444	0.0453685	Down
LOC107276383		1.37	1.37	1.4	0.66	0.67	0.6	1.38	0.643333	-1.13403	0.00854414	0.0245958	Down
LOC107276418		0.26	0.27	0.38	0.08	0.05	0.03	0.303333	0.0533333	-2.57031	7.41131e-06	4.02578e-05	Down
LOC107276454		24.92	25.56	24.87	9.44	10.96	9.43	25.1167	9.94333	-1.36763	2.82893e-93	5.06316e-91	Down
LOC107276457		1.2	1.2	1.46	0.68	0.61	0.3	1.28667	0.53	-1.30537	0.0129465	0.0353119	Down
LOC107276476		0	5.25	0	0	0	0	1.75	0	-21.4556	4.0731e-08	3.01654e-07	Down
LOC107276505		0.57	0.53	0.72	0.18	0.07	0.18	0.606667	0.143333	-2.11465	0.000509713	0.00196771	Down
LOC107276526		0.73	1.06	0.84	0.27	0.44	0.56	0.876667	0.423333	-1.08125	0.009026	0.0257458	Down
LOC107276540		12.69	13.47	13.38	8.63	8.5	7.43	13.18	8.18667	-0.717482	8.6399e-08	6.15686e-07	Down
LOC107276550		3.95	4.64	3.93	1.73	1.25	1.32	4.17333	1.43333	-1.59918	2.51649e-10	2.44127e-09	Down
LOC107276571		0.83	0.7	0.42	0.36	0.37	0.3	0.65	0.343333	-0.954271	0.0187505	0.0487238	Down
LOC107276576		3.41	3.06	3.59	0.76	0.7	0.9	3.35333	0.786667	-2.12355	1.11228e-16	1.84501e-15	Down
LOC107276579		4.01	3.25	3.44	1.8	1.92	1.61	3.56667	1.77667	-1.03822	1.4557e-05	7.50144e-05	Down
LOC107276585		0.94	1.5	0.94	0.15	0.04	0	1.12667	0.0633333	-4.37025	4.2018e-06	2.37429e-05	Down
LOC107276615		42.23	45.05	48.28	21.96	25.2	25.43	45.1867	24.1967	-0.931507	8.92105e-28	2.87652e-26	Down
LOC107276830		0.14	0.11	0.11	0	0	0	0.12	0	-4.58375	0.00267593	0.00879633	Down
LOC107276884		6.24	5.92	6.96	3.95	3.51	3.96	6.37333	3.80667	-0.773557	5.84025e-07	3.71583e-06	Down
LOC107276909		3.03	3.51	2.91	1.58	1.3	1.28	3.15	1.38667	-1.21815	0.00113142	0.00407659	Down
LOC107276918		103.05	102.56	109.12	46.13	48.02	51.78	104.91	48.6433	-1.13928	1.58878e-90	2.68776e-88	Down
LOC107276979		3.38	3.39	3.59	1.39	1.05	1.37	3.45333	1.27	-1.47102	1.14118e-16	1.89168e-15	Down
LOC107276995		0.95	0.47	0.59	0.21	0	0.14	0.67	0.116667	-2.67988	0.000383281	0.00151977	Down
LOC107277055		0.23	0.27	0.28	0	0.05	0	0.26	0.0166667	-4.00903	0.00513241	0.015718	Down
LOC107277078		13.18	13.69	12.25	9.04	7.86	9.13	13.04	8.67667	-0.617956	5.76108e-09	4.73994e-08	Down
LOC107277116		6.87	7.14	7.06	4.23	3.6	3.74	7.02333	3.85667	-0.894344	7.12724e-19	1.3872e-17	Down
LOC107277185		0.66	0.93	0.34	0.22	0	0.17	0.643333	0.13	-2.34841	0.00334833	0.010725	Down
LOC107277254		6.41	8.25	6.62	2.25	3.34	1.35	7.09333	2.31333	-1.64986	2.47221e-10	2.40209e-09	Down
LOC107277348		105.17	113.74	117.28	30.75	29.31	28.81	112.063	29.6233	-1.95307	2.15764e-132	8.07447e-130	Down
LOC107277406		1.83	2.16	1.92	1.05	1.1	1.15	1.97	1.1	-0.868545	0.00091392	0.00335059	Down
LOC107277477		1.57	1.56	2.28	0.4	0.49	0.6	1.80333	0.496667	-1.88299	2.71343e-07	1.81279e-06	Down
LOC107277519		6.89	7.98	6	4.29	4.05	2.58	6.95667	3.64	-0.965479	0.000113624	0.000499628	Down
LOC107277552		0.86	0.81	0.96	0.26	0.26	0.3	0.876667	0.273333	-1.70881	0.000798223	0.00296248	Down
LOC107277571		25.41	23.38	24.51	15.4	16.16	15.22	24.4333	15.5933	-0.678558	2.08636e-12	2.49666e-11	Down
LOC107277641		1.94	1.61	1.49	1.06	0.97	1.11	1.68	1.04667	-0.707268	0.000174601	0.000737326	Down
LOC107277750		0.68	0.5	0.8	0.39	0.18	0.29	0.66	0.286667	-1.22368	0.0151955	0.0406889	Down
LOC107277754		0.83	0.95	0.7	0.44	0.48	0.62	0.826667	0.513333	-0.759276	0.0083462	0.0240737	Down
LOC107277898		1.82	1.46	1.88	0.5	0.58	0.59	1.72	0.556667	-1.65449	2.9773e-10	2.86023e-09	Down
LOC107277913		14.22	11.66	9.23	3.42	4.45	3.85	11.7033	3.90667	-1.62048	3.28007e-06	1.87931e-05	Down
LOC107277972		4.31	4.03	4.15	1.52	1.44	2.08	4.16333	1.68	-1.3518	7.47246e-07	4.68195e-06	Down
LOC107278067		2.71	2.21	2.5	0	0	0.05	2.47333	0.0166667	-7.1505	3.63654e-09	3.07283e-08	Down
LOC107278081		6.39	6.94	7.83	3.99	5.5	4.04	7.05333	4.51	-0.676483	0.000257439	0.0010557	Down
LOC107278120		5.21	5.11	5.86	1.85	2.1	2.15	5.39333	2.03333	-1.43621	5.03985e-08	3.69155e-07	Down
LOC107278176		32.64	29.58	31.69	17.14	15.22	17.13	31.3033	16.4967	-0.798364	2.19269e-18	4.11216e-17	Down
LOC107278214		4.03	3.82	4.09	2.19	2.53	2.36	3.98	2.36	-0.682833	3.63386e-08	2.71156e-07	Down
LOC107278219		3.98	4.09	3.74	1.65	2.64	2.89	3.93667	2.39333	-0.760616	0.000337967	0.00135401	Down
LOC107278279		2.23	2.62	2.94	1.13	0.81	1.92	2.59667	1.28667	-1.0422	0.00573156	0.0173124	Down
LOC107278284		0	0	9.36	0	0	0	3.12	0	-21.6669	2.98517e-08	2.25339e-07	Down
LOC107278420		0.42	0.84	0.81	0.17	0.17	0.42	0.69	0.253333	-1.47168	0.0100517	0.0283053	Down
LOC107278462		0.3	0.48	0.12	0	0	0.06	0.3	0.02	-3.82662	0.00997542	0.0281066	Down
LOC107278565		53.39	53.59	50.23	23.44	29.49	30.44	52.4033	27.79	-0.948826	8.25363e-13	1.0275e-11	Down
LOC107278581		16.25	17.37	21.33	4.46	5.46	3.5	18.3167	4.47333	-2.06406	1.31766e-29	4.69622e-28	Down
LOC107278601		1.18	1.22	1.38	0.36	0.51	0.91	1.26	0.593333	-1.11619	0.00639708	0.0191007	Down
LOC107278700		1.67	1.67	1.58	0.96	0.75	1.04	1.64	0.916667	-0.866154	0.00086283	0.00317933	Down
LOC107278712		47.41	48.88	44.78	26.11	26.18	25.73	47.0233	26.0067	-0.884944	1.76673e-72	2.11827e-70	Down
LOC107278715		0.38	0.36	0.28	0.13	0.05	0.05	0.34	0.0766667	-2.17785	0.00174733	0.00600417	Down
LOC107278933		16.05	14.75	14.14	9.15	8.41	8.78	14.98	8.78	-0.800893	7.43481e-35	3.2909e-33	Down
LOC107278983		1.24	1.14	0.49	0.19	0.1	0.19	0.956667	0.16	-2.6103	0.00321716	0.0103572	Down
LOC107279343		1.57	1.94	1.68	0.98	0.86	0.82	1.73	0.886667	-0.920756	2.33643e-07	1.58059e-06	Down
LOC107279559		95.86	87.16	93.22	47.2	43.04	46.75	92.08	45.6633	-1.04241	1.63449e-81	2.33354e-79	Down
LOC107279817		0	3.48	0	0	0	0	1.16	0	-21.8189	2.38327e-08	1.82074e-07	Down
LOC107279842		4.43	4.34	5.4	2.69	2.17	2.04	4.72333	2.3	-1.06743	1.80175e-08	1.39503e-07	Down
LOC107279902		0.63	0.99	0.77	0.42	0.33	0.54	0.796667	0.43	-0.783233	0.0067076	0.0199363	Down
LOC107280230		1.93	2.04	1.27	1.03	0.72	0.64	1.74667	0.796667	-1.17356	0.000395681	0.00156442	Down
LOC107280389		9.95	11.09	9.97	0.28	0.3	0.34	10.3367	0.306667	-5.10148	9.30091e-120	2.55248e-117	Down
LOC107280459		6.19	6.16	5.54	3.8	3.54	3.74	5.96333	3.69333	-0.720037	2.51348e-12	2.99039e-11	Down
LOC107280491		11.62	11.8	11.94	7.44	7.7	7.48	11.7867	7.54	-0.675121	2.37983e-17	4.13649e-16	Down
LOC107281139		2.93	3.03	2.53	1.84	2.22	1.7	2.83	1.92	-0.591846	0.00647456	0.0193158	Down
LOC107281211		2.34	1.23	1.03	0.74	0.52	0.58	1.53333	0.613333	-1.33507	0.000548407	0.00210328	Down
LOC107281221		2.25	2.38	2.07	0.99	0.78	1.05	2.23333	0.94	-1.29064	5.47129e-06	3.0429e-05	Down
LOC107281305		5.77	5.8	6.35	3.67	4.29	3.59	5.97333	3.85	-0.666205	2.10694e-06	1.24496e-05	Down
LOC107281556		0.28	0.52	0.48	0.02	0.09	0.11	0.426667	0.0733333	-2.58606	4.57026e-05	0.000216123	Down
LOC107281852		2.69	2.56	2.28	1.37	1.7	1.37	2.51	1.48	-0.79047	5.52317e-07	3.52772e-06	Down
LOC107281860		3.51	3.4	3.27	2.47	2.25	1.83	3.39333	2.18333	-0.664016	9.35587e-09	7.51376e-08	Down
LOC107281954		12.61	13.11	13.14	5.95	6.43	5.8	12.9533	6.06	-1.12655	9.95362e-18	1.7789e-16	Down
LOC107282030		15.57	15.55	15.75	7.04	7.35	7.7	15.6233	7.36333	-1.1158	1.13967e-24	3.15216e-23	Down
LOC107282064		7.62	6.05	7.03	3.58	4.44	3.8	6.9	3.94	-0.840192	3.6597e-06	2.07987e-05	Down
LOC112936017		3.66	3.07	3.84	2.19	2.41	2.2	3.52333	2.26667	-0.668972	0.0105793	0.029592	Down
LOC112936075		2.71	1.97	2.47	1.31	1.28	1.52	2.38333	1.37	-0.825881	9.7495e-05	0.000433801	Down
LOC112936192		2.74	2.26	2.1	1.33	1.07	0.94	2.36667	1.11333	-1.116	4.69514e-05	0.000221561	Down
LOC112936351		6.33	6.7	6.72	4.63	4.42	3.97	6.58333	4.34	-0.631406	7.01007e-10	6.44848e-09	Down
LOC112936391		2.03	1.63	1.4	0.58	0.85	0.81	1.68667	0.746667	-1.21114	5.91147e-05	0.000274089	Down
LOC112936426		0.81	1.24	0.99	0.67	0.22	0.63	1.01333	0.506667	-1.01716	0.00271315	0.00890407	Down
LOC112936450		0.12	0.12	0.17	0	0	0	0.136667	0	-4.97136	0.000621944	0.00235676	Down
LOC112936676		1.01	1.05	0.91	0.21	0.35	0.19	0.99	0.25	-2.02446	4.17539e-11	4.39778e-10	Down
LOC112936700		0.92	1.05	1.12	0.37	0.23	0.6	1.03	0.4	-1.39276	0.00307969	0.00996269	Down
LOC112936820		5.08	3.83	4.23	1.89	2.53	2.25	4.38	2.22333	-1.01162	0.00365271	0.0115801	Down
LOC112936842		2.02	2.11	1.88	1.1	1.19	1.1	2.00333	1.13	-0.855389	0.000121626	0.00053216	Down
LOC112936887		6.91	6.6	7	4.65	4.01	4.24	6.83667	4.3	-0.698521	0.00239236	0.00796241	Down
LOC112936941		4.06	3.7	3.47	1.75	2.12	2.12	3.74333	1.99667	-0.936112	9.61396e-13	1.18787e-11	Down
LOC112937011		7.26	8.08	7.4	5.47	4.78	4.47	7.58	4.90667	-0.657515	2.32987e-11	2.51399e-10	Down
LOC112937408		19.63	18.87	16.11	7.01	7.15	7.48	18.2033	7.21333	-1.36634	2.72868e-35	1.2321e-33	Down
LOC112937436		1.43	1.83	1.45	0.82	0.79	0.94	1.57	0.85	-0.89329	6.69099e-05	0.000306265	Down
LOC112937592		2.37	2.01	2.21	1.76	1.32	1.11	2.19667	1.39667	-0.675475	0.0102963	0.0288954	Down
LOC112937622		3.77	3.48	5.23	1.52	1.92	1.61	4.16	1.68333	-1.33128	6.67856e-05	0.000305866	Down
LOC112938223		1.37	1.22	1.31	0.37	0.49	0.56	1.3	0.473333	-1.48727	6.51946e-07	4.12565e-06	Down
LOC112938271		7.16	7.56	7.22	5.16	4.82	4.72	7.31333	4.9	-0.607734	3.65302e-10	3.47191e-09	Down
LOC112938356		2.42	3.04	2.14	1.64	1.66	1.57	2.53333	1.62333	-0.675134	0.00496012	0.0152319	Down
LOC112938581		19.04	19.12	18.42	11.7	12.14	11.59	18.86	11.81	-0.706678	1.94622e-08	1.50312e-07	Down
LOC112938639		11.12	11.08	11.11	6.5	4.45	8.18	11.1033	6.37667	-0.83044	0.000129708	0.000563526	Down
LOC112938722		0.27	0.3	0.34	0.08	0.04	0.04	0.303333	0.0533333	-2.61112	0.00714121	0.0210428	Down
LOC112938725		3.18	3.34	3.2	0.09	0.24	0.26	3.24	0.196667	-4.06983	8.58581e-43	5.04907e-41	Down
LOC112938980		5	4.3	4.64	1.88	1.65	2.45	4.64667	1.99333	-1.25088	7.14477e-07	4.49144e-06	Down
LOC112939025		4.01	4.41	4.97	2.11	2.53	2.29	4.46333	2.31	-0.981313	1.11876e-08	8.89355e-08	Down
LOC112939026		0.91	0.42	0.85	0.32	0.2	0.2	0.726667	0.24	-1.63348	0.00116603	0.00419029	Down
LOC112939581		8.05	7.06	8.83	5.18	4.03	4.5	7.98	4.57	-0.833751	8.1021e-12	9.15014e-11	Down
LOC4323847		6.49	6.94	6.53	4.02	4.49	4.1	6.65333	4.20333	-0.693605	2.66642e-09	2.27882e-08	Down
LOC4323875		0.47	0.35	0.33	0	0.15	0.15	0.383333	0.1	-1.98799	0.00447048	0.0138871	Down
LOC4323903		10.07	9.57	10.53	6.64	6.31	5.89	10.0567	6.28	-0.710186	9.28056e-06	4.96686e-05	Down
LOC4323912		14.01	14.49	14.11	8.01	8.49	8.92	14.2033	8.47333	-0.775309	2.86838e-10	2.76203e-09	Down
LOC4323916		1.75	1.81	1.94	1.16	1.31	0.95	1.83333	1.14	-0.716607	0.000754717	0.00281243	Down
LOC4323945		58.07	59.15	58.12	0.28	0	0	58.4467	0.0933333	-9.31592	7.14256e-14	9.62959e-13	Down
LOC4323990		47.8	51	47.43	21.93	20.96	21.49	48.7433	21.46	-1.21425	8.77004e-131	3.18546e-128	Down
LOC4323993		21.35	22.01	22.55	11.98	11.79	11.82	21.97	11.8633	-0.919521	6.44322e-41	3.60048e-39	Down
LOC4324045		24.47	22.96	22.78	14.04	14.19	13.85	23.4033	14.0267	-0.769243	6.01023e-19	1.17908e-17	Down
LOC4324065		1.57	0.99	1.33	0.26	0.32	0.73	1.29667	0.436667	-1.59266	0.00082548	0.00305492	Down
LOC4324106		114.14	113.7	108.18	57.39	57.48	55.86	112.007	56.91	-1.00728	6.38552e-128	2.22135e-125	Down
LOC4324132		0.89	1.05	1.24	0.33	0.25	0.24	1.06	0.273333	-1.98951	0.00311734	0.010074	Down
LOC4324133		8.97	7.43	6.46	2.06	1.99	2.32	7.62	2.12333	-1.87585	1.66364e-12	2.01226e-11	Down
LOC4324165		3.94	2.7	4.14	2	2.06	1.84	3.59333	1.96667	-0.89756	1.23574e-05	6.44731e-05	Down
LOC4324176		374.85	366.02	380.55	251.23	230.08	244.24	373.807	241.85	-0.658635	4.29313e-66	4.49305e-64	Down
LOC4324180		63.53	64	64.33	42.95	44.32	42.82	63.9533	43.3633	-0.591147	5.49315e-38	2.76889e-36	Down
LOC4324205		5.18	5.14	5.09	3.21	3.13	3.04	5.13667	3.12667	-0.745804	4.46956e-10	4.20707e-09	Down
LOC4324210		1.44	1.38	0.98	0.73	0.67	0.39	1.26667	0.596667	-1.12016	0.000250693	0.00103009	Down
LOC4324211		28.58	28.97	28.9	13.01	13.23	13.42	28.8167	13.22	-1.15474	2.66805e-82	3.92251e-80	Down
LOC4324220		3.51	3.42	3.27	1.85	1.53	2.3	3.4	1.89333	-0.88524	2.23272e-06	1.31519e-05	Down
LOC4324221		10.21	9.36	9.55	6.1	6	7.81	9.70667	6.63667	-0.587377	7.60934e-05	0.000344913	Down
LOC4324249		1.71	1.6	1.83	0.89	0.94	1.39	1.71333	1.07333	-0.706023	0.00519939	0.0158994	Down
LOC4324273		6.44	6.65	6.51	4.58	4.41	4.16	6.53333	4.38333	-0.608279	2.75213e-12	3.25706e-11	Down
LOC4324275		17.61	18.83	23.66	10.97	15.77	11.66	20.0333	12.8	-0.67521	3.15981e-05	0.000153691	Down
LOC4324277		138.19	134.24	147.43	40.24	39.38	40.03	139.953	39.8833	-1.84149	1.94537e-270	3.20325e-267	Down
LOC4324284		9.83	11.48	11.49	4.03	4.18	3.88	10.9333	4.03	-1.47007	4.35706e-22	1.02588e-20	Down
LOC4324285		27.51	28.37	26	15.42	14.26	13.9	27.2933	14.5267	-0.941573	2.99365e-40	1.64311e-38	Down
LOC4324288		60.49	55.73	55.35	24.82	29.41	24.32	57.19	26.1833	-1.15821	7.63536e-67	8.12869e-65	Down
LOC4324297		17.58	14.85	20.12	7.74	10.54	8.78	17.5167	9.02	-0.986441	8.30345e-10	7.57337e-09	Down
LOC4324367		5.59	5.43	6.26	3.35	3.72	3.64	5.76	3.57	-0.700312	1.16424e-06	7.12302e-06	Down
LOC4324384		172.98	177.18	174.74	102.76	111.53	111.66	174.967	108.65	-0.718259	4.42956e-42	2.55621e-40	Down
LOC4324386		13.96	13.56	15.39	9.56	9.09	8.07	14.3033	8.90667	-0.710549	1.22415e-13	1.61772e-12	Down
LOC4324414		3.91	2.94	3.75	2.23	1.85	2.42	3.53333	2.16667	-0.735296	0.0011766	0.0042197	Down
LOC4324481		78.69	82.52	98.11	45.85	48.64	52.1	86.44	48.8633	-0.853046	5.68327e-25	1.60241e-23	Down
LOC4324489		2.22	3.1	2.85	1.37	1.69	1.84	2.72333	1.63333	-0.770032	0.00239747	0.00797694	Down
LOC4324490		8.11	7.12	8	5.59	4.32	4.32	7.74333	4.74333	-0.73911	1.17214e-08	9.29399e-08	Down
LOC4324493		79.03	76.38	86.63	36.26	37.94	38.47	80.68	37.5567	-1.13353	2.7039e-77	3.47832e-75	Down
LOC4324502		664.07	663.82	655.18	415.58	463.29	446.77	661.023	441.88	-0.611927	1.11938e-47	7.7662e-46	Down
LOC4324515		1.57	1.85	1.76	1.06	0.82	0.78	1.72667	0.886667	-1.00249	1.29126e-05	6.71426e-05	Down
LOC4324540		2.67	2.34	2.23	1.35	1.42	1.61	2.41333	1.46	-0.755048	0.000474256	0.00184293	Down
LOC4324556		1.33	1.8	1.4	0.38	0.63	0.91	1.51	0.64	-1.27348	0.00122192	0.00436634	Down
LOC4324573		65.89	65.21	67.49	31.12	31.95	32.5	66.1967	31.8567	-1.08574	4.41203e-101	9.23498e-99	Down
LOC4324627		2.21	2.06	2.29	0.84	1.3	1.23	2.18667	1.12333	-0.993174	0.00131276	0.00465727	Down
LOC4324628		0.89	0.78	0.61	0.25	0.37	0.48	0.76	0.366667	-1.01105	0.00552743	0.0167491	Down
LOC4324699		5.23	4.9	4.68	2.31	2.28	2.81	4.93667	2.46667	-1.03196	9.01515e-06	4.83319e-05	Down
LOC4324771		113.94	116	115.66	53.87	56.83	59.59	115.2	56.7633	-1.05164	9.49828e-130	3.39997e-127	Down
LOC4324778		15.42	16.67	16.22	9.13	9.85	10.46	16.1033	9.81333	-0.745035	6.17254e-12	7.08766e-11	Down
LOC4324791		1.44	2.32	2.36	1.11	0.79	1.28	2.04	1.06	-0.9751	0.00527231	0.0160985	Down
LOC4324792		41.78	42.07	42.82	16.35	16.58	16.38	42.2233	16.4367	-1.39925	2.41772e-165	1.38873e-162	Down
LOC4324793		37.6	31.51	34.82	21.98	22.31	20.91	34.6433	21.7333	-0.703015	4.47219e-17	7.67074e-16	Down
LOC4324820		16.67	17.15	17.36	8.59	9.06	9.12	17.06	8.92333	-0.965824	1.08219e-28	3.6565e-27	Down
LOC4324826		25.26	25.75	27.73	15.92	16.84	18.31	26.2467	17.0233	-0.602679	1.01353e-25	2.94509e-24	Down
LOC4324829		9.73	10.17	9.99	4.59	4.64	5.11	9.96333	4.78	-1.08966	4.64721e-25	1.31329e-23	Down
LOC4324846		0.28	0.27	0.15	0.07	0.1	0.03	0.233333	0.0666667	-1.83082	0.00457933	0.0141753	Down
LOC4324866		1.76	1.99	1.6	0.5	0.34	0.62	1.78333	0.486667	-1.90922	2.02259e-11	2.1949e-10	Down
LOC4324889		38.98	38	37.47	26.16	25.56	24.71	38.15	25.4767	-0.612951	4.96381e-23	1.22847e-21	Down
LOC4324953		58.07	57.01	59.86	40.48	38.99	38.53	58.3133	39.3333	-0.605937	3.58117e-34	1.54096e-32	Down
LOC4325009		11.11	10.75	11.16	6.23	7.59	7.39	11.0067	7.07	-0.66931	1.17662e-06	7.18805e-06	Down
LOC4325014		5.66	4.37	4.77	2.52	3.15	3.4	4.93333	3.02333	-0.736413	5.88817e-06	3.25715e-05	Down
LOC4325020		65.53	67.19	62.43	43.94	42.33	43.12	65.05	43.13	-0.62326	4.52259e-50	3.38495e-48	Down
LOC4325023		1.01	0.98	1.05	0.43	0.59	0.35	1.01333	0.456667	-1.18445	0.00095538	0.00348551	Down
LOC4325024		0.26	0.23	0.36	0.09	0.05	0.12	0.283333	0.0866667	-1.73795	0.00997527	0.0281066	Down
LOC4325069		958.77	865.87	991.55	533.59	587.08	607.11	938.73	575.927	-0.735153	9.37567e-48	6.54152e-46	Down
LOC4325081		12.73	12.43	13.02	9.06	7.92	8.64	12.7267	8.54	-0.605107	8.43852e-14	1.1315e-12	Down
LOC4325083		109.79	110.83	111.14	70.37	69.37	67.98	110.587	69.24	-0.706267	9.38443e-71	1.0882e-68	Down
LOC4325096		149.72	160.88	160.28	57.27	68.42	66.2	156.96	63.9633	-1.32574	8.95685e-94	1.61478e-91	Down
LOC4325109		18.46	18.11	17.69	11.35	11.1	10.84	18.0867	11.0967	-0.734773	1.5974e-32	6.40491e-31	Down
LOC4325124		8.31	7.27	8.74	5	5.54	5.62	8.10667	5.38667	-0.619197	8.57303e-07	5.33985e-06	Down
LOC4325139		2.25	2.6	2.83	0.54	0.64	0.41	2.56	0.53	-2.30539	3.18033e-11	3.39313e-10	Down
LOC4325147		2.83	1.47	2.92	1.03	0.58	1.14	2.40667	0.916667	-1.41991	0.00422634	0.0131901	Down
LOC4325148		0.8	0.53	0.59	0.11	0.05	0.16	0.64	0.106667	-2.61168	0.00107168	0.00387887	Down
LOC4325152		10.32	12.85	12.29	1.9	1.98	2.21	11.82	2.03	-2.57254	6.7031e-36	3.09458e-34	Down
LOC4325174		94.6	102.11	109.2	34.63	38.45	39.3	101.97	37.46	-1.47502	6.53504e-94	1.18683e-91	Down
LOC4325196		12.76	11.58	12.7	7.82	7.5	7.61	12.3467	7.64333	-0.721784	1.14099e-17	2.03329e-16	Down
LOC4325216		45.12	45.66	46.14	20.45	22.95	21.09	45.64	21.4967	-1.11644	9.20585e-62	8.81299e-60	Down
LOC4325258		1.25	1.11	1.45	0.54	0.65	0.57	1.27	0.586667	-1.13887	0.0012209	0.00436335	Down
LOC4325285		0.54	0.76	0.61	0.13	0.27	0.09	0.636667	0.163333	-1.97355	2.75688e-05	0.000135588	Down
LOC4325293		1.77	1.88	1.82	0.79	0.96	0.83	1.82333	0.86	-1.11674	3.33095e-05	0.000161506	Down
LOC4325309		43.69	41.29	40.59	27.69	25.86	23.83	41.8567	25.7933	-0.728542	2.73673e-37	1.33323e-35	Down
LOC4325373		3.63	3.93	4.41	2.09	1.61	1.94	3.99	1.88	-1.1178	9.75246e-08	6.90783e-07	Down
LOC4325402		4.98	5.95	4.7	3.32	3.04	1.7	5.21	2.68667	-0.988102	0.00086481	0.00318567	Down
LOC4325406		17.94	19.49	20.98	8.01	9.81	9.33	19.47	9.05	-1.13544	3.29575e-29	1.14974e-27	Down
LOC4325431		59.14	58.69	58.1	36.5	40.39	38.9	58.6433	38.5967	-0.634532	9.04071e-17	1.52213e-15	Down
LOC4325476		83.78	84.24	90.46	51.81	59.88	59.65	86.16	57.1133	-0.623774	1.89328e-29	6.7187e-28	Down
LOC4325537		4.58	4.42	4.59	2.36	2.86	2.32	4.53	2.51333	-0.880111	1.59806e-05	8.17871e-05	Down
LOC4325540		27.1	24.93	27.7	10.08	12.49	11.71	26.5767	11.4267	-1.2489	6.02641e-32	2.35144e-30	Down
LOC4325565		14.11	13.79	14.01	4.65	5.12	4.02	13.97	4.59667	-1.63466	3.87709e-44	2.38209e-42	Down
LOC4325616		62.34	62.16	65.31	29.85	30.68	30.16	63.27	30.23	-1.09593	2.24553e-105	5.08829e-103	Down
LOC4325654		37.14	37.8	38.57	19.94	21.25	24.11	37.8367	21.7667	-0.828148	5.14139e-32	2.01247e-30	Down
LOC4325662		33.72	35.59	33.31	18.09	19.76	20.46	34.2067	19.4367	-0.846278	1.41736e-33	5.92341e-32	Down
LOC4325688		3.02	3.52	2.47	1.96	1.69	2.27	3.00333	1.97333	-0.637613	0.00186386	0.00636462	Down
LOC4325743		0.5	0.33	0.11	0	0	0.06	0.313333	0.02	-4.00783	0.00604516	0.0181509	Down
LOC4325760		71.8	69.24	71.72	41.31	40.45	46.11	70.92	42.6233	-0.765063	4.81338e-32	1.89007e-30	Down
LOC4325762		40.59	46.67	45.43	19.17	24.29	23.8	44.23	22.42	-1.0109	5.08589e-28	1.66821e-26	Down
LOC4325769		3.68	3.63	3.18	1.95	2.32	1.76	3.49667	2.01	-0.830116	1.48605e-05	7.64983e-05	Down
LOC4325827		5.01	4.18	5.7	2.4	2.25	2.68	4.96333	2.44333	-1.05055	9.32731e-09	7.49431e-08	Down
LOC4325831		1.29	1.57	2.04	0.53	0.73	0.57	1.63333	0.61	-1.51387	0.000110272	0.000485925	Down
LOC4325859		4.8	3.96	3.81	3.04	2.3	2.6	4.19	2.64667	-0.69266	0.0024387	0.00809373	Down
LOC4325861		2.49	2.35	3.47	0.76	0.89	0.57	2.77	0.74	-1.93524	1.16989e-12	1.43258e-11	Down
LOC4325866		5.27	4.87	6.19	3.71	3.05	2.79	5.44333	3.18333	-0.806073	7.3275e-07	4.59695e-06	Down
LOC4325885		1.54	1.57	1.3	0.99	0.73	0.7	1.47	0.806667	-0.917364	0.000890895	0.00327395	Down
LOC4325939		1.51	1.1	1.31	0.53	0.55	0.41	1.30667	0.496667	-1.42509	3.71909e-05	0.000178642	Down
LOC4325955		6.03	6.56	5.95	3.77	4	3.74	6.18	3.83667	-0.718471	1.0305e-06	6.35353e-06	Down
LOC4325993		1.94	2.09	1.95	0.93	1.07	1.06	1.99333	1.02	-0.995408	3.12511e-07	2.06659e-06	Down
LOC4326019		99.26	105.05	105.96	63.47	63.98	69.23	103.423	65.56	-0.688214	1.37856e-28	4.61994e-27	Down
LOC4326020		2.65	1.94	2.81	1.25	1.26	1.15	2.46667	1.22	-1.04342	0.00779411	0.0226993	Down
LOC4326053		7.07	7.28	7.15	4.63	3.65	3.64	7.16667	3.97333	-0.881808	1.00635e-08	8.05176e-08	Down
LOC4326077		0.36	0.38	0.46	0.05	0.1	0.07	0.4	0.0733333	-2.49926	0.000151164	0.000648757	Down
LOC4326086		0.54	0.56	0.42	0.24	0.15	0.07	0.506667	0.153333	-1.73136	0.000918369	0.0033639	Down
LOC4326109		1.33	0.99	1.19	0.28	0.51	0.34	1.17	0.376667	-1.80252	2.56046e-08	1.95007e-07	Down
LOC4326132		1.88	1.93	1.95	0.59	0.64	0.75	1.92	0.66	-1.56638	3.6338e-07	2.37815e-06	Down
LOC4326140		3.03	4.09	3.85	1.18	1.67	1.8	3.65667	1.55	-1.26828	1.40697e-06	8.51942e-06	Down
LOC4326185		1.65	1.42	1.14	0.86	0.76	1	1.40333	0.873333	-0.719542	0.00484747	0.0149193	Down
LOC4326208		49.54	47.21	49.76	21.72	23.19	22.99	48.8367	22.6333	-1.14251	2.04242e-44	1.26748e-42	Down
LOC4326222		0.39	0.16	0.62	0.03	0.23	0.1	0.39	0.12	-1.73518	0.0170214	0.0448629	Down
LOC4326223		29.85	30.79	32.58	13.39	12.96	13.58	31.0733	13.31	-1.2533	1.01992e-87	1.64647e-85	Down
LOC4326228		53.64	60.29	57.15	25	26.03	26.25	57.0267	25.76	-1.17761	5.87001e-36	2.72014e-34	Down
LOC4326239		37.14	35.38	36.09	23.38	21.74	21.64	36.2033	22.2533	-0.732182	8.47187e-53	6.86055e-51	Down
LOC4326284		13.61	12.82	12.34	7.2	7.26	7.57	12.9233	7.34333	-0.845451	2.76264e-37	1.3432e-35	Down
LOC4326326		56.26	62.36	60.12	23.18	28.16	28.83	59.58	26.7233	-1.18771	2.22208e-47	1.51611e-45	Down
LOC4326349		2.23	2.16	1.89	0.77	1.19	0.6	2.09333	0.853333	-1.30803	3.35269e-06	1.91641e-05	Down
LOC4326376		1.11	1.38	1.3	0.09	0.09	0.03	1.26333	0.07	-4.19519	1.77631e-11	1.94043e-10	Down
LOC4326394		4.47	4.14	4.66	1.3	1.99	1.3	4.42333	1.53	-1.56193	2.45226e-11	2.6403e-10	Down
LOC4326397		22.47	22.74	24.08	10.68	9.72	9.55	23.0967	9.98333	-1.24036	1.24776e-49	9.17213e-48	Down
LOC4326498		0.79	0.33	0.3	0.14	0.06	0.27	0.473333	0.156667	-1.6408	0.00659548	0.0196385	Down
LOC4326648		35.38	33.06	36.59	20.45	23.85	24	35.01	22.7667	-0.651372	3.30779e-18	6.11979e-17	Down
LOC4326649		0.79	0.6	0.74	0.16	0.45	0.34	0.71	0.316667	-1.19458	0.00462148	0.0142897	Down
LOC4326672		43.22	44.17	39.41	23.25	26	26.6	42.2667	25.2833	-0.772225	8.24189e-32	3.1907e-30	Down
LOC4326673		3.28	4.55	3.61	2.25	2.21	2.44	3.81333	2.3	-0.762456	0.000149984	0.000644141	Down
LOC4326674		49.5	49.71	49.24	32.98	34.63	33.06	49.4833	33.5567	-0.591041	7.17649e-32	2.78698e-30	Down
LOC4326677		0.54	0.51	0.52	0.37	0.2	0.05	0.523333	0.206667	-1.34732	0.00472832	0.014589	Down
LOC4326690		0.25	0.25	0.34	0.03	0.03	0.03	0.28	0.03	-3.19606	0.00217232	0.00731081	Down
LOC4326722		8.46	8.29	8.21	3.47	3.22	3.88	8.32	3.52333	-1.2698	7.79512e-31	2.89521e-29	Down
LOC4326730		9.59	11.58	9.98	7.58	6.43	6.88	10.3833	6.96333	-0.606599	4.93329e-05	0.000231869	Down
LOC4326742		203.17	202.19	211.85	136.73	131.77	137.87	205.737	135.457	-0.633428	1.21188e-53	1.00782e-51	Down
LOC4326765		4.27	3.78	4.13	1.61	2.92	1.91	4.06	2.14667	-0.950548	0.0191976	0.049739	Down
LOC4326796		3.48	3.76	3.87	1.87	1.36	1.85	3.70333	1.69333	-1.15996	2.02336e-09	1.75105e-08	Down
LOC4326802		13.77	15.5	15.46	9.99	10.18	9.51	14.91	9.89333	-0.62247	0.000133535	0.000579136	Down
LOC4326809		10.03	8.78	11.15	5.52	4.8	5.8	9.98667	5.37333	-0.923801	3.76528e-13	4.79375e-12	Down
LOC4326816		31.51	30.67	34.35	13.39	15.37	15.81	32.1767	14.8567	-1.1453	9.40849e-41	5.23379e-39	Down
LOC4326828		45.77	48.06	45.16	26.6	26.58	29.22	46.33	27.4667	-0.785146	9.0515e-25	2.52328e-23	Down
LOC4326899		19.14	20.73	19.06	10.11	9.35	9.31	19.6433	9.59	-1.06444	3.56737e-43	2.12827e-41	Down
LOC4326903		152.77	145.55	157.69	91.05	96.56	98.25	152.003	95.2867	-0.704284	7.43318e-40	3.99983e-38	Down
LOC4326914		8.75	7.6	6.94	3.3	2.48	2.45	7.76333	2.74333	-1.53095	6.88376e-22	1.60398e-20	Down
LOC4326916		27.33	25.45	27.47	13.93	12.81	12.81	26.75	13.1833	-1.05108	1.55639e-26	4.7694e-25	Down
LOC4326917		604.28	615.21	626.77	347.78	362.21	361.36	615.42	357.117	-0.815705	5.27302e-141	2.36797e-138	Down
LOC4326933		50.54	50.91	50.4	6.11	6.35	7.18	50.6167	6.54667	-2.98104	0	0	Down
LOC4327039		29.57	28.61	26.7	12.31	13.96	13.49	28.2933	13.2533	-1.12559	2.29974e-29	8.1029e-28	Down
LOC4327070		902.36	899.4	905.89	349.7	387.93	432.36	902.55	389.997	-1.24131	2.05088e-46	1.35441e-44	Down
LOC4327092		0.39	0.45	0.45	0.08	0.06	0.03	0.43	0.0566667	-2.96412	9.48812e-05	0.000423162	Down
LOC4327106		1127.18	1117.08	1219.02	588.58	659.13	694.99	1154.43	647.567	-0.86442	2.33648e-29	8.22061e-28	Down
LOC4327121		3.56	3	4.05	0.91	1.23	2.12	3.53667	1.42	-1.34868	9.97659e-06	5.30146e-05	Down
LOC4327132		18.19	19.9	18.75	9.87	9.56	9.64	18.9467	9.69	-0.997835	2.12302e-15	3.21302e-14	Down
LOC4327139		3.57	3.56	3.94	1.75	2.1	2.03	3.69	1.96	-0.943112	9.99323e-06	5.30687e-05	Down
LOC4327150		7.08	9.85	11.18	6.06	4.93	6.86	9.37	5.95	-0.68673	0.0023977	0.00797694	Down
LOC4327162		196.31	188.73	208.56	127.79	132.97	125.42	197.867	128.727	-0.650575	1.29368e-39	6.93117e-38	Down
LOC4327173		83.42	86.58	87.39	52.22	51.33	48.35	85.7967	50.6333	-0.791225	1.49537e-64	1.52621e-62	Down
LOC4327175		4.44	4.28	4.27	1.83	2.29	2.55	4.33	2.22333	-0.994079	1.68415e-07	1.1616e-06	Down
LOC4327192		35.56	34.19	31.65	17.76	17.45	16.4	33.8	17.2033	-1.00455	2.18439e-68	2.41938e-66	Down
LOC4327239		223.48	212.7	231.97	151.79	147.65	155.32	222.717	151.587	-0.585491	1.13874e-46	7.58105e-45	Down
LOC4327248		4.92	7.79	7.04	3.51	2.56	3.68	6.58333	3.25	-1.04773	7.92097e-05	0.00035766	Down
LOC4327285		7.61	8.27	8.34	3.91	4.53	4.31	8.07333	4.25	-0.956396	6.72957e-15	9.87603e-14	Down
LOC4327293		8.96	8.01	8.36	4.7	5.01	5.39	8.44333	5.03333	-0.774857	9.52393e-11	9.6843e-10	Down
LOC4327302		81.36	75.69	80.19	36.25	31.82	33.19	79.08	33.7533	-1.25864	2.16479e-90	3.6373e-88	Down
LOC4327384		238.99	224.19	251.17	157.54	141.8	157.12	238.117	152.153	-0.676484	9.40646e-38	4.67465e-36	Down
LOC4327394		23.3	23.81	24.06	15.84	15.36	16.07	23.7233	15.7567	-0.620735	2.72738e-13	3.51218e-12	Down
LOC4327401		19.49	19.4	20.75	11.21	11.78	11.95	19.88	11.6467	-0.79843	1.34323e-20	2.88994e-19	Down
LOC4327507		5.37	5.97	7.05	3.22	3.63	3.15	6.13	3.33333	-0.918612	5.84425e-06	3.23628e-05	Down
LOC4327547		76.69	77.72	86.19	32.11	32.46	33.6	80.2	32.7233	-1.32374	1.75766e-122	5.23042e-120	Down
LOC4327571		3.7	3.73	4.35	2.52	2.23	2.24	3.92667	2.33	-0.794064	6.41568e-06	3.52527e-05	Down
LOC4327633		13.47	12.93	13.7	8.09	8.53	9.28	13.3667	8.63333	-0.661377	3.09528e-21	6.89363e-20	Down
LOC4327686		22.91	22.29	19.77	12.3	12.78	13.57	21.6567	12.8833	-0.780078	3.9697e-19	7.9007e-18	Down
LOC4327702		23.54	23.9	22.64	16.63	15.46	14.97	23.36	15.6867	-0.606803	4.14939e-24	1.10915e-22	Down
LOC4327801		1.46	1.76	1.78	0.6	1.08	1.3	1.66667	0.993333	-0.777635	0.0036617	0.0116024	Down
LOC4327806		51.61	53.94	51.02	35.13	31.83	32.07	52.19	33.01	-0.69485	1.78785e-36	8.44324e-35	Down
LOC4327827		6.34	5.89	7.86	3.75	2.63	2.98	6.69667	3.12	-1.13049	9.12975e-11	9.32186e-10	Down
LOC4327837		0.52	0.57	0.45	0.17	0.23	0.27	0.513333	0.223333	-1.27053	0.0061251	0.0183575	Down
LOC4327859		9.19	8.55	9.41	4.28	4.54	5.73	9.05	4.85	-0.930563	7.5586e-11	7.79498e-10	Down
LOC4327872		4.14	4.8	4.23	2.8	3.06	3.01	4.39	2.95667	-0.609583	1.00372e-07	7.09524e-07	Down
LOC4327887		21.44	20.93	22.86	8.33	9.66	9.96	21.7433	9.31667	-1.25298	4.02339e-46	2.63591e-44	Down
LOC4327911		34.09	31.1	34.11	18.28	21.48	22.67	33.1	20.81	-0.700391	1.91771e-15	2.9202e-14	Down
LOC4327928		1.17	2.13	2.18	0.62	0.28	0.35	1.82667	0.416667	-2.16022	2.13717e-05	0.00010718	Down
LOC4327957		0.61	0.51	0.52	0.21	0.21	0.09	0.546667	0.17	-1.6947	0.000441055	0.00172558	Down
LOC4328012		33.88	30.97	32.95	13.3	14.05	14.9	32.6	14.0833	-1.24148	1.18399e-54	9.91304e-53	Down
LOC4328018		1.75	2.52	2.05	0.69	1.06	1.21	2.10667	0.986667	-1.13173	2.5612e-06	1.49408e-05	Down
LOC4328034		46.8	43.97	43.14	25.64	25.45	25.64	44.6367	25.5767	-0.834044	8.91439e-46	5.79412e-44	Down
LOC4328036		21.54	21.38	21.77	13.02	13.08	12.18	21.5633	12.76	-0.787515	1.20448e-38	6.24987e-37	Down
LOC4328101		3.64	3.77	3.75	2.08	1.96	2.26	3.72	2.1	-0.856555	1.57596e-08	1.22984e-07	Down
LOC4328141		1.52	1.55	1.61	0.33	0.44	0.53	1.56	0.433333	-1.87991	7.24165e-08	5.21158e-07	Down
LOC4328142		1.88	1.93	2.29	0.62	1	0.96	2.03333	0.86	-1.27924	8.58092e-07	5.34258e-06	Down
LOC4328150		0.85	0.59	0.65	0.38	0.22	0.17	0.696667	0.256667	-1.47073	0.00805204	0.0233424	Down
LOC4328194		12.81	12.97	12.35	4.31	4.19	4.26	12.71	4.25333	-1.60883	5.87515e-182	4.39728e-179	Down
LOC4328202		24.6	25.19	24.92	16.94	15.99	16.84	24.9033	16.59	-0.616331	2.11087e-18	3.96474e-17	Down
LOC4328205		35.79	37.65	37.63	24	26.33	23.89	37.0233	24.74	-0.612494	4.17219e-19	8.29034e-18	Down
LOC4328220		0.96	0.84	0.95	0.42	0.35	0.38	0.916667	0.383333	-1.30281	8.15498e-05	0.000367487	Down
LOC4328249		1.32	1.14	1.13	0.55	0.55	0.52	1.19667	0.54	-1.18394	0.000273053	0.001114	Down
LOC4328273		5.79	5.15	5.09	2.34	2.67	2.09	5.34333	2.36667	-1.20612	1.38388e-12	1.68543e-11	Down
LOC4328305		16.83	18.1	16.57	11.82	12.02	10.95	17.1667	11.5967	-0.596354	2.6763e-18	4.98883e-17	Down
LOC4328311		7.35	7.33	6.88	4.76	5.09	4.34	7.18667	4.73	-0.63426	2.10738e-14	2.98625e-13	Down
LOC4328363		53.73	52.72	53.61	26.62	28.19	26.03	53.3533	26.9467	-1.01606	7.97155e-71	9.33125e-69	Down
LOC4328405		14.71	15.1	14.31	9.92	9.25	8.8	14.7067	9.32333	-0.688861	1.48143e-07	1.02694e-06	Down
LOC4328427		16.49	16.72	16.48	9.99	10.13	9.56	16.5633	9.89333	-0.77436	7.40006e-16	1.16639e-14	Down
LOC4328436		12.9	14.09	13.6	8.69	9.21	8.75	13.53	8.88333	-0.648103	2.58549e-16	4.17926e-15	Down
LOC4328460		1.47	1.44	1.34	0.72	0.45	0.89	1.41667	0.686667	-1.07469	0.000322981	0.00129839	Down
LOC4328495		1.9	2.18	2.52	0.64	0.7	0.81	2.2	0.716667	-1.64939	9.49599e-06	5.06897e-05	Down
LOC4328551		21.69	21.06	20.37	6.49	7.95	7.89	21.04	7.44333	-1.5304	2.1506e-52	1.7246e-50	Down
LOC4328555		11.85	10.86	11.59	5.33	6	6.23	11.4333	5.85333	-0.997884	5.7803e-21	1.26567e-19	Down
LOC4328562		1.42	1.09	1.2	0.36	0.44	0.46	1.23667	0.42	-1.60078	1.0449e-06	6.43911e-06	Down
LOC4328586		1.38	1.88	1.79	0.69	1.02	1.01	1.68333	0.906667	-0.920924	0.0190575	0.0494226	Down
LOC4328593		30.62	31.84	31.76	10.69	12.04	11.85	31.4067	11.5267	-1.47667	6.65303e-67	7.11356e-65	Down
LOC4328628		17.66	16.8	17.96	10.81	12.74	11.57	17.4733	11.7067	-0.61041	7.97134e-09	6.45099e-08	Down
LOC4328629		14.39	12.89	12.1	7.7	8.27	8	13.1267	7.99	-0.750047	1.54851e-10	1.53786e-09	Down
LOC4328630		19.48	19.99	19.13	7.78	7.02	7.01	19.5333	7.27	-1.45644	3.81228e-101	8.04783e-99	Down
LOC4328669		0.6	0.78	0.6	0.19	0.22	0.3	0.66	0.236667	-1.51496	0.000871333	0.00320827	Down
LOC4328727		57.45	56.89	55.86	27.29	24.74	24.48	56.7333	25.5033	-1.29558	8.53396e-105	1.91618e-102	Down
LOC4328741		0.35	0.26	0.49	0.16	0.12	0.2	0.366667	0.16	-1.19724	0.0182241	0.0475459	Down
LOC4328745		25.88	25.68	25.15	16.01	15.86	16.7	25.57	16.19	-0.689869	1.09231e-31	4.18277e-30	Down
LOC4328835		5.88	6.09	5.75	3.71	3.08	3.24	5.90667	3.34333	-0.850142	2.697e-07	1.80279e-06	Down
LOC4328906		0.86	0.51	0.96	0.13	0.17	0.26	0.776667	0.186667	-2.08118	0.000463904	0.00180754	Down
LOC4328927		146.33	154.09	150.5	60.89	66.01	65.41	150.307	64.1033	-1.26014	1.14679e-171	7.65526e-169	Down
LOC4328939		1.88	2.1	2.31	1.03	1.68	1.12	2.09667	1.27667	-0.744557	0.0113778	0.0315187	Down
LOC4328951		144.22	135.16	165.38	77.45	90.69	81.69	148.253	83.2767	-0.861394	6.2418e-28	2.03117e-26	Down
LOC4329022		1.72	1.8	1.5	1	0.51	0.85	1.67333	0.786667	-1.11636	0.000264562	0.00108221	Down
LOC4329036		51.33	48.09	51.44	15.89	16.36	16.83	50.2867	16.36	-1.65052	2.41217e-96	4.47955e-94	Down
LOC4329232		16.6	15.7	15.15	7.97	8.43	8.64	15.8167	8.34667	-0.952752	1.98145e-34	8.61617e-33	Down
LOC4329279		0.77	0.7	0.78	0.38	0.39	0.36	0.75	0.376667	-1.01198	0.00317735	0.0102411	Down
LOC4329283		21.47	21.33	19.84	13.3	12.6	12.81	20.88	12.9033	-0.724569	1.75939e-33	7.34039e-32	Down
LOC4329284		3.26	3.16	3.32	2.18	1.86	2.12	3.24667	2.05333	-0.69027	1.68688e-06	1.00955e-05	Down
LOC4329290		9.67	9.11	10.44	4.1	4.59	3.65	9.74	4.11333	-1.27464	3.7496e-21	8.32089e-20	Down
LOC4329322		1.12	0.81	0.99	0.2	0.03	0.24	0.973333	0.156667	-2.64635	6.14662e-07	3.9007e-06	Down
LOC4329355		1.9	2.08	1.86	1.58	1.17	0.89	1.94667	1.21333	-0.711846	0.00197164	0.00669289	Down
LOC4329395		29.47	26.53	28.77	10.82	10.02	11.25	28.2567	10.6967	-1.43717	8.42793e-60	7.73834e-58	Down
LOC4329399		5.45	5.74	5.92	3.74	2.83	3.29	5.70333	3.28667	-0.825391	2.6031e-07	1.74333e-06	Down
LOC4329425		16.69	17.41	16.87	10.86	10.21	11.19	16.99	10.7533	-0.690776	1.57538e-15	2.41081e-14	Down
LOC4329456		3.37	3.2	3.2	1.78	1.8	1.93	3.25667	1.83667	-0.857105	0.00587398	0.0176972	Down
LOC4329457		9.09	9.39	8.06	3.61	4.51	3.53	8.84667	3.88333	-1.21899	1.70921e-16	2.79574e-15	Down
LOC4329459		0.56	0.4	0.44	0.12	0.12	0.08	0.466667	0.106667	-2.15466	0.00333656	0.0106914	Down
LOC4329466		8.07	8.14	7.7	5.48	5.86	4.94	7.97	5.42667	-0.586029	2.69153e-08	2.04485e-07	Down
LOC4329468		5.36	5.76	6.21	3.68	3.88	3.25	5.77667	3.60333	-0.710674	5.99226e-06	3.30732e-05	Down
LOC4329494		3.49	3.18	2.49	1.86	2.23	1.56	3.05333	1.88333	-0.730115	0.00262177	0.00863403	Down
LOC4329527		26.58	26.51	27.28	18.04	18.06	18.07	26.79	18.0567	-0.601802	5.95574e-25	1.67732e-23	Down
LOC4329551		1.55	1.5	1.37	0.62	0.68	0.78	1.47333	0.693333	-1.11308	0.00419808	0.0131102	Down
LOC4329553		0.71	0.4	0.44	0.09	0	0.15	0.516667	0.08	-2.86052	3.26054e-05	0.000158309	Down
LOC4329582		4.06	4.45	4.89	1.98	2.42	1.74	4.46667	2.04667	-1.15641	2.02506e-06	1.19974e-05	Down
LOC4329591		5.33	5.34	5.86	3.07	3.56	3.55	5.51	3.39333	-0.730498	2.64468e-06	1.53805e-05	Down
LOC4329601		10.6	9.72	12.48	0.59	0.69	0.84	10.9333	0.706667	-3.97839	8.40781e-32	3.24984e-30	Down
LOC4329616		30.6	31.74	31.28	10.89	12.01	11.9	31.2067	11.6	-1.45848	2.22888e-69	2.52528e-67	Down
LOC4329618		14.85	15.89	15.39	9.56	10.27	9.87	15.3767	9.9	-0.665828	1.46057e-16	2.40017e-15	Down
LOC4329643		3.03	2.98	2.38	1.68	1.4	1.98	2.79667	1.68667	-0.757199	0.000695641	0.00261397	Down
LOC4329682		30.01	31.66	29.9	13.46	15.36	12.53	30.5233	13.7833	-1.17759	3.47992e-58	3.06967e-56	Down
LOC4329709		15.74	15.49	15.59	9.89	10.27	10.54	15.6067	10.2333	-0.639817	2.6507e-12	3.14758e-11	Down
LOC4329715		1.73	0.99	1.22	0.4	0.88	0.4	1.31333	0.56	-1.26276	0.0115898	0.0320234	Down
LOC4329717		2.7	2.84	3.09	1.1	1.27	2.81	2.87667	1.72667	-0.767021	0.0102697	0.0288273	Down
LOC4329732		0.64	0.35	0.55	0.14	0.2	0.26	0.513333	0.2	-1.36188	0.00970037	0.0274161	Down
LOC4329745		50.38	48.62	53.39	29.8	28.47	31.91	50.7967	30.06	-0.787172	2.25862e-27	7.17961e-26	Down
LOC4329752		1.51	1.75	1.33	0.98	1.11	0.67	1.53	0.92	-0.765501	0.00136203	0.00481545	Down
LOC4329753		0.75	1.17	0.63	0.46	0.25	0.33	0.85	0.346667	-1.31242	0.00756138	0.0221147	Down
LOC4329756		0.32	0.18	0.3	0.03	0.03	0.03	0.266667	0.03	-3.19617	0.00226414	0.0075806	Down
LOC4329775		144.94	141.23	152.19	75.87	73.36	74.85	146.12	74.6933	-0.980092	5.7835e-100	1.16136e-97	Down
LOC4329783		2.1	2.86	2.28	1.01	1.01	1.22	2.41333	1.08	-1.18993	0.00860514	0.0247425	Down
LOC4329784		7.54	8.3	8.53	4.86	4.02	4.93	8.12333	4.60333	-0.849212	4.94304e-05	0.000232283	Down
LOC4329821		1.78	1.9	1.88	1.26	1.03	1.45	1.85333	1.24667	-0.604072	0.00201952	0.00684413	Down
LOC4329849		1.36	1.9	1.46	0.35	0.55	0.9	1.57333	0.6	-1.42105	9.92546e-05	0.000441153	Down
LOC4329851		6.52	5.73	5.43	2.17	2.23	2.46	5.89333	2.28667	-1.39718	7.07842e-22	1.64779e-20	Down
LOC4329889		9.46	8.03	9.69	6.36	6.15	5.87	9.06	6.12667	-0.594278	3.53019e-07	2.31463e-06	Down
LOC4329892		242.59	237.8	247.15	125.6	121.45	129.65	242.513	125.567	-0.980107	2.25748e-135	8.99313e-133	Down
LOC4329910		0.79	1.3	1.11	0.37	0.6	0.58	1.06667	0.516667	-1.07948	0.00826922	0.0238879	Down
LOC4329928		78.52	78.24	80.18	53.28	53.03	52.36	78.98	52.89	-0.609235	3.71469e-31	1.39436e-29	Down
LOC4330037		0.98	1.11	1.2	0.64	0.49	0.78	1.09667	0.636667	-0.821503	0.00477982	0.0147295	Down
LOC4330049		2.17	2.47	2.93	0.61	0.62	0.53	2.52333	0.586667	-2.13156	8.6453e-12	9.74134e-11	Down
LOC4330095		19.56	21.21	20.97	8.78	10.38	10.99	20.58	10.05	-1.06477	1.66726e-36	7.90396e-35	Down
LOC4330124		2.04	3.13	3.2	1.4	1.63	1.39	2.79	1.47333	-0.951317	0.00459872	0.01423	Down
LOC4330141		8.84	8.75	11.97	6.36	6.21	6.64	9.85333	6.40333	-0.651282	3.50941e-05	0.000169494	Down
LOC4330173		6.93	6.2	7.07	3.97	4.41	4.68	6.73333	4.35333	-0.660599	5.93504e-05	0.000275027	Down
LOC4330177		45.69	50.87	43.5	23.98	25.17	28.67	46.6867	25.94	-0.87868	2.17313e-28	7.22396e-27	Down
LOC4330213		4.46	5	5.17	2.47	2.99	3.13	4.87667	2.86333	-0.80015	2.52068e-05	0.000124791	Down
LOC4330221		10.55	9.47	10.09	2.02	2.25	1.99	10.0367	2.08667	-2.2983	2.39017e-52	1.91051e-50	Down
LOC4330252		1.79	1.55	1.78	1.05	0.99	1.11	1.70667	1.05	-0.731107	0.00257386	0.00849094	Down
LOC4330256		15.36	16.48	17.03	7.51	9.77	8.3	16.29	8.52667	-0.965063	1.63213e-11	1.78926e-10	Down
LOC4330306		2.32	2.85	2.5	0.15	0.1	0.19	2.55667	0.146667	-4.1596	4.82809e-14	6.62126e-13	Down
LOC4330329		2.46	2.21	2.81	1.33	1.65	1.38	2.49333	1.45333	-0.809759	0.00858863	0.0247094	Down
LOC4330338		0.39	0.23	0.16	0	0	0	0.26	0	-5.20472	0.000262332	0.00107416	Down
LOC4330344		45.87	42.77	44.67	28.63	24.88	27.05	44.4367	26.8533	-0.757367	1.99061e-20	4.2568e-19	Down
LOC4330345		417.29	416.31	484.92	285.25	304.71	286.87	439.507	292.277	-0.618466	4.53702e-32	1.78439e-30	Down
LOC4330390		26.68	27.52	29.17	16.87	17.11	18.35	27.79	17.4433	-0.702713	6.66689e-38	3.32658e-36	Down
LOC4330398		13.63	12.79	13.19	7.64	8.52	9.4	13.2033	8.52	-0.66273	0.000102213	0.000452998	Down
LOC4330402		26.44	26.46	26.91	16.98	19.13	18.09	26.6033	18.0667	-0.588797	9.01136e-16	1.41226e-14	Down
LOC4330424		45.87	48.74	46.34	24.14	25.29	23.04	46.9833	24.1567	-0.990393	9.28763e-71	1.08205e-68	Down
LOC4330430		113.23	114.98	122.13	49.06	51.33	49.94	116.78	50.11	-1.25159	1.87764e-173	1.28822e-170	Down
LOC4330441		3.73	3.49	3.14	1.6	1.84	1.48	3.45333	1.64	-1.10659	0.00327474	0.0105193	Down
LOC4330457		263.91	247.53	278.65	181.02	180.75	175.15	263.363	178.973	-0.587671	1.87341e-38	9.65998e-37	Down
LOC4330480		0.74	0.61	0.54	0.16	0.12	0.12	0.63	0.133333	-2.22722	0.000613404	0.00232833	Down
LOC4330511		15.49	12.97	13.16	9.59	9.29	8.85	13.8733	9.24333	-0.616054	1.72783e-12	2.08378e-11	Down
LOC4330547		6.11	5.31	6.15	3.6	4.24	3.45	5.85667	3.76333	-0.732856	2.79061e-05	0.000137056	Down
LOC4330593		0.55	0.45	0.36	0.23	0.18	0.2	0.453333	0.203333	-1.20503	0.00408889	0.0127983	Down
LOC4330610		71.09	69.09	69.52	28.67	29.9	31.09	69.9	29.8867	-1.25616	1.62959e-120	4.62636e-118	Down
LOC4330627		4.7	4.04	4.52	2.64	2.44	2.46	4.42	2.51333	-0.84562	8.06604e-08	5.77291e-07	Down
LOC4330637		90.79	90.07	93.1	41.91	43.17	45.29	91.32	43.4567	-1.10186	7.34539e-124	2.2398e-121	Down
LOC4330649		114.32	115.63	121.87	72.26	69.78	73.43	117.273	71.8233	-0.737745	8.69037e-60	7.94976e-58	Down
LOC4330656		0.19	0.32	0.17	0.09	0.04	0.09	0.226667	0.0733333	-1.70388	0.0171253	0.0450936	Down
LOC4330671		10.35	10.17	10.28	6.51	7.06	6.93	10.2667	6.83333	-0.617747	7.11665e-14	9.5999e-13	Down
LOC4330674		26.1	25.8	27.72	16.02	16.59	15.27	26.54	15.96	-0.764162	1.26272e-23	3.26918e-22	Down
LOC4330696		50.74	53.73	49.66	27.92	25.68	27.2	51.3767	26.9333	-0.961982	1.23333e-90	2.10083e-88	Down
LOC4330745		4.2	4.61	5.59	2.08	2.39	1.79	4.8	2.08667	-1.23352	3.18479e-06	1.82975e-05	Down
LOC4330753	OsTPP4	21.55	20.28	18.71	11.23	11.48	11.31	20.18	11.34	-0.862124	1.73431e-23	4.43895e-22	Down
LOC4330756		6.6	7.26	6.59	3.14	3.61	4.02	6.81667	3.59	-0.955478	2.31976e-08	1.77661e-07	Down
LOC4330772		14.59	14.26	14.63	6.12	5.74	8	14.4933	6.62	-1.16097	1.6103e-23	4.13439e-22	Down
LOC4330777		6.92	5.34	6.75	2.42	3	3.33	6.33667	2.91667	-1.14959	1.36387e-08	1.07247e-07	Down
LOC4330781		106.98	104.45	119.33	56.16	59.3	65.02	110.253	60.16	-0.904205	2.89787e-48	2.06266e-46	Down
LOC4330793		2.51	1.75	2.42	0.52	0.69	0.69	2.22667	0.633333	-1.84186	1.33128e-08	1.04718e-07	Down
LOC4330802		17.99	14.79	17.27	9.62	10.71	10.06	16.6833	10.13	-0.750216	5.48424e-09	4.52876e-08	Down
LOC4330817		12.48	11.98	11.42	8.23	7.5	7.35	11.96	7.69333	-0.668429	4.12097e-19	8.19516e-18	Down
LOC4330821		2.75	2.74	2.53	1.56	1.39	1.64	2.67333	1.53	-0.834394	2.62304e-05	0.000129572	Down
LOC4330898		3.83	3.94	3.92	1.32	1.73	1.36	3.89667	1.47	-1.43666	6.02672e-10	5.59433e-09	Down
LOC4330910		31.72	31.09	27.46	17.45	15.76	18.57	30.09	17.26	-0.833368	2.18881e-20	4.66851e-19	Down
LOC4330916		38.15	38.21	39.38	23.38	23.95	24.41	38.58	23.9133	-0.720333	2.33668e-41	1.32068e-39	Down
LOC4330940		23.23	23.33	21.93	14.46	12.97	12.8	22.83	13.41	-0.797613	1.99132e-37	9.73934e-36	Down
LOC4330952		19.76	18.61	21.86	8.66	8.09	8.47	20.0767	8.40667	-1.28583	9.14708e-26	2.67682e-24	Down
LOC4330967		8.44	8.48	7.81	5.25	5.11	5.19	8.24333	5.18333	-0.699824	8.0327e-13	1.00101e-11	Down
LOC4330977		1.29	1.23	1.18	0.78	0.61	0.65	1.23333	0.68	-0.883341	0.000589135	0.00224242	Down
LOC4331009		20.48	23.69	22.69	14.09	14.53	14.18	22.2867	14.2667	-0.673932	6.18642e-16	9.7885e-15	Down
LOC4331013		9.62	10.79	7.54	5.68	4.99	6.14	9.31667	5.60333	-0.764869	2.34605e-05	0.000116825	Down
LOC4331042		8.51	9.37	9.96	5.88	6.15	5.5	9.28	5.84333	-0.695353	4.76869e-10	4.4767e-09	Down
LOC4331059		23.93	24.95	23.7	17.18	14.02	14.87	24.1933	15.3567	-0.68619	7.02277e-23	1.7225e-21	Down
LOC4331090		0.26	0.26	0.29	0.05	0	0.05	0.27	0.0333333	-2.99703	8.52115e-05	0.000383149	Down
LOC4331094		46.96	49.81	48.59	19.47	18.56	17.19	48.4533	18.4067	-1.4267	3.60426e-146	1.81677e-143	Down
LOC4331097		5.4	5.67	5.17	2.88	2.95	2.6	5.41333	2.81	-0.987541	1.73408e-11	1.89598e-10	Down
LOC4331113		1.89	2.53	2.35	0.78	0.85	0.96	2.25667	0.863333	-1.41879	6.59217e-08	4.76779e-07	Down
LOC4331117		184.02	184.99	189.58	89.1	92.63	94.09	186.197	91.94	-1.04859	7.37617e-171	4.67139e-168	Down
LOC4331118		6.81	5.8	6.89	2.43	3.13	3.42	6.5	2.99333	-1.1485	2.07327e-06	1.22653e-05	Down
LOC4331119		6.02	5.67	6.93	2.87	3.24	3.19	6.20667	3.1	-1.03231	1.76036e-05	8.95924e-05	Down
LOC4331152		8.15	7.84	7.56	5.16	5.4	5.42	7.85	5.32667	-0.600257	7.63546e-11	7.86768e-10	Down
LOC4331153		6.3	5.32	6.39	3.75	3.1	4.35	6.00333	3.73333	-0.717631	0.000465981	0.00181477	Down
LOC4331169		5.44	5.72	5.65	3.2	4.24	3.81	5.60333	3.75	-0.611308	1.326e-05	6.88331e-05	Down
LOC4331192		0.31	0.37	0.31	0.02	0.1	0.07	0.33	0.0633333	-2.4032	0.00017002	0.000720915	Down
LOC4331207		35.42	30.19	33.34	20.93	21.4	23.72	32.9833	22.0167	-0.614038	7.41408e-09	6.02171e-08	Down
LOC4331234		50.77	53.43	50.76	34.77	32.82	32.71	51.6533	33.4333	-0.657878	6.09111e-45	3.86746e-43	Down
LOC4331251		43.14	42.52	45.5	24.68	24.69	25.6	43.72	24.99	-0.837487	3.40204e-36	1.58542e-34	Down
LOC4331252		0.94	1.25	1.18	0.56	0.47	0.73	1.12333	0.586667	-0.969773	0.000409172	0.00161131	Down
LOC4331303		15.91	16.94	10.9	8.09	6.25	10.49	14.5833	8.27667	-0.848816	0.00328375	0.0105431	Down
LOC4331320		5.26	5.8	5.56	3.54	4.13	3.83	5.54	3.83333	-0.62687	1.93225e-08	1.49326e-07	Down
LOC4331321		11.8	12.12	12.82	5.93	6.3	5.78	12.2467	6.00333	-1.05925	1.33957e-22	3.24374e-21	Down
LOC4331335		26.93	23.82	22.58	16.28	13.92	16.67	24.4433	15.6233	-0.677232	1.73792e-07	1.19701e-06	Down
LOC4331344		16.75	16.91	20.53	7.91	7.44	7.46	18.0633	7.60333	-1.27815	8.26787e-24	2.16782e-22	Down
LOC4331352		52.49	57.37	54.57	30.86	31.27	33.47	54.81	31.8667	-0.813185	2.41353e-24	6.57965e-23	Down
LOC4331382		61.65	61.94	60.26	39.58	36.85	37.75	61.2833	38.06	-0.717637	2.46854e-62	2.391e-60	Down
LOC4331391		11.13	11.09	12.02	7.21	6.48	8.21	11.4133	7.3	-0.675016	9.9042e-06	5.26866e-05	Down
LOC4331397		146.22	140.81	156.85	65.1	73.73	71.84	147.96	70.2233	-1.10565	1.6885e-96	3.15941e-94	Down
LOC4331405		12.7	11.2	13	5.38	4.64	4.97	12.3	4.99667	-1.32906	7.58191e-28	2.45112e-26	Down
LOC4331413		3.5	2.98	4.01	1.68	1.71	2.09	3.49667	1.82667	-0.967244	3.01033e-06	1.73639e-05	Down
LOC4331422		85.38	87.81	89.41	54.52	57.53	59.48	87.5333	57.1767	-0.644838	1.80118e-48	1.28576e-46	Down
LOC4331427		337.45	347.9	387.37	195.76	244.22	221.99	357.573	220.657	-0.726146	3.08988e-12	3.64804e-11	Down
LOC4331439		7.14	7.06	7.03	3.98	3.74	3.98	7.07667	3.9	-0.8893	7.44074e-07	4.66562e-06	Down
LOC4331445		61.31	59.55	64.46	39.34	41.87	36.43	61.7733	39.2133	-0.688926	5.47361e-25	1.54506e-23	Down
LOC4331484		16.16	16.76	15.82	5.97	8.61	8.57	16.2467	7.71667	-1.10528	1.09348e-21	2.51705e-20	Down
LOC4331487		15.15	16.76	17.72	5.11	6.57	6.73	16.5433	6.13667	-1.46115	6.38048e-25	1.79081e-23	Down
LOC4331532		9.23	9.51	10.61	5.68	7.31	6.06	9.78333	6.35	-0.654082	3.19716e-06	1.83515e-05	Down
LOC4331536		22.04	20.65	23.78	13.23	11.97	11.43	22.1567	12.21	-0.889622	9.92213e-29	3.3663e-27	Down
LOC4331555		3.06	2.96	3.17	1.79	1.96	1.3	3.06333	1.68333	-0.910105	2.40303e-07	1.62121e-06	Down
LOC4331558		46.87	49.25	50.93	19.45	21.54	21.46	49.0167	20.8167	-1.07434	4.97467e-68	5.48524e-66	Down
LOC4331573		42.56	45.39	46.02	27.18	32.24	29.29	44.6567	29.57	-0.625504	1.14718e-19	2.34943e-18	Down
LOC4331608		216.14	195.48	224.22	101.81	112.02	115.92	211.947	109.917	-0.977696	3.09032e-67	3.34771e-65	Down
LOC4331704		2.19	2.57	2.04	1.3	1.03	1.73	2.26667	1.35333	-0.77501	0.00185046	0.00632237	Down
LOC4331705		15.31	14.73	15.2	8.83	9.42	8.18	15.08	8.81	-0.806228	1.79142e-10	1.76491e-09	Down
LOC4331710		156.19	159.33	161.66	95.68	107.2	112.55	159.06	105.143	-0.627893	7.30275e-27	2.28029e-25	Down
LOC4331714		33.39	32.44	32.97	18.19	19.87	21.81	32.9333	19.9567	-0.753302	9.65555e-27	2.99601e-25	Down
LOC4331769		22.09	15.39	26.26	12.78	14.26	13.37	21.2467	13.47	-0.685221	4.77338e-05	0.000224824	Down
LOC4331774		18.45	20.28	19.96	10.59	12.38	11.29	19.5633	11.42	-0.807485	9.55775e-20	1.96722e-18	Down
LOC4331776		2.13	2.3	2.47	0.1	0.36	0.1	2.3	0.186667	-3.62636	3.78519e-08	2.81683e-07	Down
LOC4331779		12.83	11.49	12.5	4.3	4.71	4.78	12.2733	4.59667	-1.44263	7.56168e-38	3.76544e-36	Down
LOC4331789		27.24	25.16	27.26	10.22	10.52	12.41	26.5533	11.05	-1.2951	3.25307e-46	2.1369e-44	Down
LOC4331826		0.63	1	0.7	0.06	0.19	0.13	0.776667	0.126667	-2.64874	0.000872073	0.00321003	Down
LOC4331858		72.12	65.85	68.83	48.24	45.28	45.8	68.9333	46.44	-0.600413	1.26348e-21	2.88683e-20	Down
LOC4331879		5.12	5.05	5.59	3.8	3.35	3.26	5.25333	3.47	-0.628999	0.000784731	0.00291504	Down
LOC4331893		0.42	0.34	0.65	0.15	0.23	0.11	0.47	0.163333	-1.5344	0.0176918	0.0463677	Down
LOC4332030		9.37	10.3	9.73	5.43	6.21	5.73	9.8	5.79	-0.784675	9.77561e-17	1.63583e-15	Down
LOC4332038		45.83	43.66	46.21	30.52	28.65	28.42	45.2333	29.1967	-0.654891	3.90942e-22	9.26667e-21	Down
LOC4332039		33.55	31.81	31.45	15.03	14.42	14.75	32.27	14.7333	-1.16108	4.53187e-62	4.37237e-60	Down
LOC4332051		27.34	27.53	27.83	16.64	17.93	17.83	27.5667	17.4667	-0.688569	6.17734e-25	1.73775e-23	Down
LOC4332071		6.46	6.28	6.25	3.69	4.06	4.33	6.33	4.02667	-0.6826	9.8501e-08	6.97099e-07	Down
LOC4332079		0.24	0.27	0.36	0.06	0.03	0	0.29	0.03	-3.29891	0.00147739	0.00516565	Down
LOC4332097		153.64	158.07	159.6	90.01	97.3	95.81	157.103	94.3733	-0.7672	4.21723e-78	5.51119e-76	Down
LOC4332106		32.26	29.92	34.16	19.64	22.33	22.68	32.1133	21.55	-0.606066	2.30208e-19	4.65677e-18	Down
LOC4332108		0.84	0.75	0.91	0.17	0.32	0.44	0.833333	0.31	-1.45225	0.000562519	0.0021506	Down
LOC4332121		1.47	1.37	1.48	0.53	0.39	0.41	1.44	0.443333	-1.73381	1.77244e-07	1.21909e-06	Down
LOC4332123		0.43	0.95	0.62	0	0.09	0.09	0.666667	0.06	-3.54804	0.00421174	0.0131462	Down
LOC4332128		2.14	2.13	2.18	1.4	1.42	1.18	2.15	1.33333	-0.716235	1.37101e-05	7.09757e-05	Down
LOC4332151		1.27	1.2	1.66	0.38	0.14	0.31	1.37667	0.276667	-2.34911	2.86344e-08	2.16812e-07	Down
LOC4332152		19.91	19.87	20.17	9.7	10.94	10	19.9833	10.2133	-0.966815	4.11129e-40	2.23175e-38	Down
LOC4332233		586.32	550.95	609.96	230.43	255.11	266.99	582.41	250.843	-1.24572	9.93414e-140	4.2304e-137	Down
LOC4332235		0.8	0.7	0.81	0	0	0	0.77	0	-6.49823	3.71061e-07	2.42264e-06	Down
LOC4332236		1.56	1.55	1.49	0.7	1.03	1.08	1.53333	0.936667	-0.742743	0.00483013	0.0148705	Down
LOC4332253		163.27	162.46	176.59	88.41	85.78	85.97	167.44	86.72	-0.979471	1.69507e-110	4.27209e-108	Down
LOC4332305		3.37	3.45	3.46	1.95	2.74	1.95	3.42667	2.21333	-0.659231	0.000617005	0.0023402	Down
LOC4332336		18.24	15.47	15.36	9.38	12.23	9.7	16.3567	10.4367	-0.679671	1.12914e-05	5.92243e-05	Down
LOC4332373		37.13	34.3	40.54	19.94	21.43	21.2	37.3233	20.8567	-0.862034	3.92538e-33	1.60784e-31	Down
LOC4332378		0.26	0.35	0.19	0.03	0.1	0.06	0.266667	0.0633333	-2.08264	0.0158479	0.0422023	Down
LOC4332418		1.9	2.03	1.88	0.81	0.89	1.23	1.93667	0.976667	-1.01722	0.000278417	0.00113401	Down
LOC4332422		1.05	0.55	0.95	0.22	0.17	0.22	0.85	0.203333	-2.09079	0.00111009	0.00400675	Down
LOC4332433		1248.75	1262.44	1303.4	656.03	709.48	714.14	1271.53	693.217	-0.905845	4.11267e-124	1.30229e-121	Down
LOC4332444		0.77	0.95	1.07	0.52	0.58	0.52	0.93	0.54	-0.864733	0.0112528	0.0312319	Down
LOC4332479		49.22	47.21	49.37	11.49	12.77	14.26	48.6	12.84	-1.95079	1.1243e-140	4.87179e-138	Down
LOC4332494		35	34.38	34.57	20.59	21.6	21.34	34.65	21.1767	-0.741218	1.52443e-34	6.66405e-33	Down
LOC4332508		18.47	17.51	17.98	11.11	11.1	12.83	17.9867	11.68	-0.653429	1.31582e-18	2.51544e-17	Down
LOC4332515		3.41	4.04	3.67	2.4	2.15	2.25	3.70667	2.26667	-0.74045	8.51628e-06	4.58565e-05	Down
LOC4332547		62.04	60.18	63.46	39.68	37.99	38.11	61.8933	38.5933	-0.71191	9.1145e-37	4.36277e-35	Down
LOC4332550		3.66	4.34	3.9	1.77	2.34	1.91	3.96667	2.00667	-1.01598	9.11661e-12	1.0249e-10	Down
LOC4332559		2.04	1.88	1.81	1.02	1.35	1.07	1.91	1.14667	-0.766265	0.016924	0.0446302	Down
LOC4332560		57.79	61.78	62.38	29.28	31.93	30.55	60.65	30.5867	-1.01822	1.4418e-51	1.13773e-49	Down
LOC4332576		1.87	1.82	1.75	0.87	1.03	0.83	1.81333	0.91	-1.02514	4.31481e-06	2.43425e-05	Down
LOC4332581		19.36	19.44	18.36	13.25	13.36	12.25	19.0533	12.9533	-0.58682	3.30804e-26	9.95191e-25	Down
LOC4332584		6.09	4.64	7.29	3.18	4.25	3.9	6.00667	3.77667	-0.700028	0.000898453	0.00329829	Down
LOC4332585		51.05	52.55	49.61	26.13	24.48	24.07	51.07	24.8933	-1.06684	1.73636e-99	3.40368e-97	Down
LOC4332625		0.3	0.3	0.43	0.04	0	0	0.343333	0.0133333	-4.50709	0.000988734	0.00360347	Down
LOC4332631		13.28	12.53	13.39	8.05	9.29	8.67	13.0667	8.67	-0.622173	1.38024e-05	7.14236e-05	Down
LOC4332640		5.16	5.14	5.44	2.3	3.08	3.19	5.24667	2.85667	-0.908595	9.3576e-09	7.51376e-08	Down
LOC4332651		1.23	1.26	1.17	0.44	0.83	0.75	1.22	0.673333	-0.883712	0.00962219	0.0272201	Down
LOC4332737		4.73	4.36	3.77	2.4	3	2.6	4.28667	2.66667	-0.716891	0.000946558	0.00345639	Down
LOC4332763		5.69	6.05	6.6	3.53	3.82	5.03	6.11333	4.12667	-0.597861	0.000836814	0.00309362	Down
LOC4332778		22.98	22.6	23.69	15.86	15.23	15.28	23.09	15.4567	-0.609676	2.29329e-11	2.47669e-10	Down
LOC4332784		102.99	101.5	97.94	67.76	66.63	66.63	100.81	67.0067	-0.619829	7.37031e-49	5.29184e-47	Down
LOC4332844		16.91	16.61	17.96	8.2	8.29	8.45	17.16	8.31333	-1.0758	4.26214e-33	1.74289e-31	Down
LOC4332846		310.68	269.03	317.76	194.78	186.54	179.44	299.157	186.92	-0.709318	1.26544e-37	6.251e-36	Down
LOC4332869		157.57	158.7	145.56	103.01	101.81	98.67	153.943	101.163	-0.635886	1.30303e-55	1.12137e-53	Down
LOC4332877		1.31	1.55	1.29	0.49	0.87	0.74	1.38333	0.7	-1.01046	0.00471705	0.0145615	Down
LOC4332998		2.29	2.43	2.39	1.73	1.58	1.49	2.37	1.6	-0.599852	0.00984632	0.0277873	Down
LOC4333001		10.35	11.08	11.17	4.36	4.56	4.4	10.8667	4.44	-1.32102	1.00983e-25	2.93778e-24	Down
LOC4333009		0.16	0.2	0.16	0	0.04	0	0.173333	0.0133333	-3.62166	0.0155862	0.0416043	Down
LOC4333062		552.31	532.3	559.05	257.06	262.48	252.3	547.887	257.28	-1.11858	6.7518e-252	8.33814e-249	Down
LOC4333075		6.8	6.99	7.16	1.99	2.05	2.28	6.98333	2.10667	-1.76144	2.42028e-31	9.09872e-30	Down
LOC4333121		21.06	20.14	21.25	5.68	5.4	5.43	20.8167	5.50333	-1.95059	2.26579e-58	2.00583e-56	Down
LOC4333130		71.18	70.73	72.1	40.38	41.07	37.86	71.3367	39.77	-0.865103	2.13078e-62	2.07198e-60	Down
LOC4333134		8.35	10.05	9.57	5.57	5.3	5.06	9.32333	5.31	-0.843097	1.03967e-07	7.33199e-07	Down
LOC4333210		15.63	14.01	15.66	8.5	10.28	9.48	15.1	9.42	-0.657507	1.839e-05	9.32873e-05	Down
LOC4333230		68.6	69.47	68.33	43.68	45.63	43.89	68.8	44.4	-0.662515	3.16202e-35	1.42256e-33	Down
LOC4333256		1.32	1.2	1.09	0.66	0.81	0.62	1.20333	0.696667	-0.779485	0.000563488	0.00215309	Down
LOC4333262		9.22	8.93	9.36	4.84	5.4	5.87	9.17	5.37	-0.802718	3.26546e-09	2.76685e-08	Down
LOC4333295		39.96	41.39	47.88	19.14	20.85	22.62	43.0767	20.87	-1.07438	1.18653e-20	2.56173e-19	Down
LOC4333312		2.11	2.36	2.05	1.46	1.38	0.95	2.17333	1.26333	-0.808315	0.000300093	0.00121428	Down
LOC4333329		46.03	43.96	49.09	30.21	31.5	30.92	46.36	30.8767	-0.603489	1.13744e-19	2.33142e-18	Down
LOC4333349		83.09	85.16	82.72	39.65	38.74	39.48	83.6567	39.29	-1.12093	3.53576e-179	2.56852e-176	Down
LOC4333396		3.98	4	3.74	1.82	1.57	1.93	3.90667	1.77333	-1.17442	8.55898e-10	7.78057e-09	Down
LOC4333399		24.39	24.11	22.52	15.83	16.37	15.4	23.6733	15.8667	-0.607846	8.32391e-16	1.30867e-14	Down
LOC4333407		15.72	14.45	13.63	5.34	5.23	6.07	14.6	5.54667	-1.4267	3.82022e-33	1.56737e-31	Down
LOC4333416		433.4	389.66	484.63	275.25	257.9	268.59	435.897	267.247	-0.735296	1.30127e-35	5.94084e-34	Down
LOC4333437		16.87	15.19	15.14	10.03	9.33	9.44	15.7333	9.6	-0.743483	2.36476e-13	3.05797e-12	Down
LOC4333466		4.91	5.3	5.27	2.81	2.38	2.81	5.16	2.66667	-0.98603	4.41553e-13	5.58991e-12	Down
LOC4333470		14.49	15.11	15.67	9.26	8.47	8.88	15.09	8.87	-0.797388	9.13746e-17	1.53737e-15	Down
LOC4333473		7.8	7.24	8.27	3.72	4.52	4.51	7.77	4.25	-0.900533	2.70205e-09	2.30688e-08	Down
LOC4333506		8.34	8.02	8.32	2.73	3	2.34	8.22667	2.69	-1.64399	2.72234e-32	1.08101e-30	Down
LOC4333512		0.88	1.08	0.84	0.16	0.21	0.16	0.933333	0.176667	-2.45783	9.27331e-05	0.00041418	Down
LOC4333549		0.23	0.35	0.23	0.03	0.09	0.03	0.27	0.05	-2.50892	0.00472164	0.014572	Down
LOC4333575		7.58	8.28	8.08	5.46	5.51	5.33	7.98	5.43333	-0.585986	1.94671e-07	1.3319e-06	Down
LOC4333614		3.14	2.7	3.41	1.55	1.47	1.88	3.08333	1.63333	-0.947919	0.00017826	0.000751337	Down
LOC4333617		0.19	0.16	0.23	0.03	0.03	0	0.193333	0.02	-3.19518	0.0124161	0.0340171	Down
LOC4333621		1.46	1.34	1.2	0	0.11	0	1.33333	0.0366667	-5.17427	2.49577e-06	1.45762e-05	Down
LOC4333628		64.5	62.28	68.47	40.93	40.52	40.29	65.0833	40.58	-0.711864	2.8024e-36	1.30844e-34	Down
LOC4333647		11.44	10.31	10.19	5.6	4.04	5.42	10.6467	5.02	-1.12827	1.21052e-21	2.77353e-20	Down
LOC4333681		16.94	16.39	17.88	8.64	8.85	10.09	17.07	9.19333	-0.923018	1.84199e-26	5.60979e-25	Down
LOC4333695		57.7	57.14	57.14	29.34	28.36	29.08	57.3267	28.9267	-1.01723	2.75402e-103	6.0196e-101	Down
LOC4333720		2.08	2.12	2.09	1	1.18	1.02	2.09667	1.06667	-1.00892	1.15557e-10	1.16496e-09	Down
LOC4333723		68.74	74.16	71.16	25.56	25.66	25.74	71.3533	25.6533	-1.50615	3.94701e-156	2.07419e-153	Down
LOC4333724		3.48	3.15	3.33	1.12	1.07	1.13	3.32	1.10667	-1.61586	5.33525e-12	6.16061e-11	Down
LOC4333746		5.95	5.48	6.98	3.71	4.61	3.77	6.13667	4.03	-0.638693	0.00167993	0.00579667	Down
LOC4333748		7.81	7.25	7.77	3.76	5.65	3.38	7.61	4.26333	-0.866973	2.89613e-06	1.67403e-05	Down
LOC4333770		4.94	4.57	5.52	2.86	2.66	2.51	5.01	2.67667	-0.935886	1.08147e-13	1.43764e-12	Down
LOC4333773		68.89	70.73	71.64	45.95	47.31	48.11	70.42	47.1233	-0.610278	1.04286e-16	1.73452e-15	Down
LOC4333780		3.55	5.41	4.3	1.55	2.39	2.22	4.42	2.05333	-1.13909	2.90442e-05	0.000142221	Down
LOC4333838		0.2	0.2	0.15	0.06	0.09	0.07	0.183333	0.0733333	-1.33297	0.0101192	0.0284705	Down
LOC4333856	OsTB1	17.11	17.94	18.21	9.42	9.75	10.76	17.7533	9.97667	-0.861973	2.59027e-24	7.04594e-23	Down
LOC4333880		720.15	730.25	750.79	468.1	505.78	482.58	733.73	485.487	-0.627434	7.33318e-69	8.19557e-67	Down
LOC4333890		14.87	16.81	16.69	5.18	6.07	7.49	16.1233	6.24667	-1.39849	1.97381e-28	6.588e-27	Down
LOC4333932		11.56	10.34	11.57	6.07	5.76	6.53	11.1567	6.12	-0.896666	3.70147e-17	6.37092e-16	Down
LOC4333955		36.8	34.41	36.33	21.15	19.22	19.84	35.8467	20.07	-0.867222	4.84364e-56	4.18298e-54	Down
LOC4333968		0.39	0.53	0.39	0.2	0.29	0.14	0.436667	0.21	-1.06977	0.0186495	0.0485054	Down
LOC4333970		13.55	14.23	13.89	6.75	5.57	6.03	13.89	6.11667	-1.2133	1.46422e-34	6.41219e-33	Down
LOC4333976		5.77	6.04	6.39	3.27	3.58	3.95	6.06667	3.6	-0.783163	2.90852e-08	2.20023e-07	Down
LOC4333995		4.9	5.28	5.54	2.27	2.38	2.5	5.24	2.38333	-1.16416	2.65518e-15	4.00369e-14	Down
LOC4334010		238.53	239.54	238.42	139.53	143.9	150.89	238.83	144.773	-0.752853	1.66378e-74	2.07544e-72	Down
LOC4334035		443.9	433.92	445.25	280.3	272.36	291.18	441.023	281.28	-0.680103	3.793e-78	4.98315e-76	Down
LOC4334049		1.01	0.78	0.96	0.45	0.26	0.31	0.916667	0.34	-1.46562	9.22953e-06	4.94169e-05	Down
LOC4334055		4.54	5.21	4.3	0.82	0.9	1.07	4.68333	0.93	-2.36046	1.52663e-14	2.18967e-13	Down
LOC4334060		0.37	0.42	0.42	0.2	0.26	0.22	0.403333	0.226667	-0.862675	0.00899002	0.0256669	Down
LOC4334069		94.88	96.9	100.96	61.73	64.24	66.13	97.58	64.0333	-0.638827	2.90404e-33	1.19744e-31	Down
LOC4334082		21.63	21.11	21.22	10.24	10.97	13.78	21.32	11.6633	-0.900733	4.01574e-21	8.87956e-20	Down
LOC4334100		2.16	1.95	1.31	0.88	0.96	0.74	1.80667	0.86	-1.09871	0.00722496	0.0212516	Down
LOC4334114		194.73	189.17	195.27	98.5	100.44	99.71	193.057	99.55	-0.98561	1.92208e-166	1.13032e-163	Down
LOC4334116		46.32	48.31	47.92	26.25	30.11	29.64	47.5167	28.6667	-0.761829	2.41363e-40	1.32771e-38	Down
LOC4334132		2.01	2.96	2.76	1.29	2.19	1.39	2.57667	1.62333	-0.698448	0.0166983	0.0441102	Down
LOC4334172		29.43	29.49	29.15	12.26	12.89	12.7	29.3567	12.6167	-1.24919	1.1968e-88	1.9576e-86	Down
LOC4334174		122.66	128.3	121.59	76.21	89.34	86.22	124.183	83.9233	-0.596305	3.14973e-22	7.5092e-21	Down
LOC4334213		4.67	2.95	4.09	1.41	1.48	1.66	3.90333	1.51667	-1.39386	5.86587e-08	4.27e-07	Down
LOC4334258		65.54	64.61	66.35	41.73	41.58	38.52	65.5	40.61	-0.721274	1.04457e-52	8.43133e-51	Down
LOC4334259		35.47	33.82	36.15	15.83	15.18	15.26	35.1467	15.4233	-1.21893	1.21702e-72	1.47349e-70	Down
LOC4334266		170.59	172.71	189.63	109.79	122.07	124.49	177.643	118.783	-0.610775	8.49352e-24	2.22462e-22	Down
LOC4334268		20.63	20.55	23.59	12	11.69	12.56	21.59	12.0833	-0.867233	3.06802e-24	8.29978e-23	Down
LOC4334295		50.02	52.21	53.54	31.97	33.17	31.54	51.9233	32.2267	-0.71855	2.11917e-38	1.09044e-36	Down
LOC4334300		6.41	7.34	6.77	3.6	4.43	4.24	6.84	4.09	-0.772841	6.37449e-05	0.000293409	Down
LOC4334301		17.77	17.52	20.61	7.24	7.58	8.23	18.6333	7.68333	-1.30812	1.40193e-23	3.61444e-22	Down
LOC4334306		33.51	33.3	36.33	12.43	13.6	11.41	34.38	12.48	-1.49257	1.24241e-34	5.45048e-33	Down
LOC4334405		65.59	62.59	67.86	41.02	40.12	36.87	65.3467	39.3367	-0.762754	4.83081e-40	2.61086e-38	Down
LOC4334441		3.66	3.87	3.66	1.57	1.34	1.61	3.73	1.50667	-1.33921	2.22802e-17	3.88354e-16	Down
LOC4334478		14.94	15.01	15.29	9.83	9.49	9.11	15.08	9.47667	-0.70076	3.22207e-24	8.68798e-23	Down
LOC4334492		42.46	38.71	42.43	25.78	26.12	25.09	41.2	25.6633	-0.713282	6.79724e-30	2.46527e-28	Down
LOC4334506		159.95	151.02	167.56	98.51	108.01	108.01	159.51	104.843	-0.635797	4.21388e-28	1.38772e-26	Down
LOC4334553		9.9	8.77	10.51	3.86	4.44	4.2	9.72667	4.16667	-1.2528	4.71327e-16	7.52509e-15	Down
LOC4334554		109.01	110.02	110.42	56.6	55.09	55.18	109.817	55.6233	-1.01176	8.57748e-126	2.78757e-123	Down
LOC4334571		2.35	2.41	2.4	0.79	1.16	0.93	2.38667	0.96	-1.34697	0.000326436	0.00131144	Down
LOC4334588		14.67	14.09	16.43	8.27	9.11	11.06	15.0633	9.48	-0.69778	5.15485e-07	3.30786e-06	Down
LOC4334590		146.67	150.53	152.55	100.01	104.64	101.09	149.917	101.913	-0.587486	7.79436e-36	3.58497e-34	Down
LOC4334593		1.54	2.3	1.89	0.31	0.63	0.77	1.91	0.57	-1.77528	0.00022421	0.000929155	Down
LOC4334654		0.88	1.17	1.48	0.39	0.84	0.79	1.17667	0.673333	-0.82638	0.00497962	0.0152838	Down
LOC4334657		1.8	2.03	1.87	0.44	0.54	0.34	1.9	0.44	-2.14044	1.02691e-07	7.24472e-07	Down
LOC4334666		13.08	12.15	14.46	8.93	9.37	8.71	13.23	9.00333	-0.585887	3.54848e-09	3.00253e-08	Down
LOC4334827		1.19	1.06	1.12	0.45	0.38	0.33	1.12333	0.386667	-1.57589	0.000248356	0.00102117	Down
LOC4334838		17.98	17.05	21.14	10.65	10.05	8.74	18.7233	9.81333	-0.962069	3.4878e-10	3.32388e-09	Down
LOC4334841		10.48	9.08	9.41	5.14	5.41	5.28	9.65667	5.27667	-0.902636	2.89887e-14	4.04493e-13	Down
LOC4334856		59.4	60.35	64.44	19.04	22.79	22.12	61.3967	21.3167	-1.5569	4.77197e-112	1.21508e-109	Down
LOC4334874		18.64	17.83	17.8	0.49	0.6	0.6	18.09	0.563333	-5.03496	1.4532e-108	3.51887e-106	Down
LOC4334885		7.31	6.72	8.43	4.34	3.06	4.8	7.48667	4.06667	-0.913833	2.26708e-07	1.53578e-06	Down
LOC4334906		6.8	7.3	7.59	3.62	3.79	4.14	7.23	3.85	-0.940877	1.18046e-06	7.20977e-06	Down
LOC4334927		0.4	1.06	1.09	0.07	0.2	0.54	0.85	0.27	-1.68992	0.0153064	0.0409592	Down
LOC4334988		6.95	8.08	7.23	1.58	1.77	1.69	7.42	1.68	-2.17954	5.576e-50	4.14824e-48	Down
LOC4335046		41.61	39.69	48.33	26.56	29.35	26.5	43.21	27.47	-0.673208	6.99845e-13	8.73887e-12	Down
LOC4335058		23.27	23.82	23.11	15.55	15.92	15.79	23.4	15.7533	-0.601887	1.62624e-24	4.44844e-23	Down
LOC4335086		33.16	32.99	33.58	18.31	18.43	19.12	33.2433	18.62	-0.866712	2.76411e-67	3.00752e-65	Down
LOC4335220		48.02	47.5	50.33	18.57	19.21	20.26	48.6167	19.3467	-1.36004	5.90242e-82	8.57552e-80	Down
LOC4335223		7.19	6.72	7.33	3.02	2.88	2.8	7.08	2.9	-1.31626	2.12863e-14	3.01462e-13	Down
LOC4335226		324.75	305.87	341.82	154.64	164.36	157.49	324.147	158.83	-1.05957	1.98959e-126	6.73162e-124	Down
LOC4335326		9.13	10.96	9.96	5.77	6.88	6.53	10.0167	6.39333	-0.677917	1.4695e-12	1.78443e-11	Down
LOC4335329		26.52	26.67	23.67	16.13	17.1	15.62	25.62	16.2833	-0.752104	4.25683e-23	1.05668e-21	Down
LOC4335335		16.21	16.62	16.43	7.54	7.17	7.51	16.42	7.40667	-1.17914	1.78231e-46	1.18337e-44	Down
LOC4335343		54.97	51.25	56.69	35.28	31.3	29.85	54.3033	32.1433	-0.76881	1.86907e-27	5.95665e-26	Down
LOC4335417		3.77	3.08	3.58	1.36	1.23	1.75	3.47667	1.44667	-1.29879	5.05363e-07	3.24798e-06	Down
LOC4335479		11.48	11.7	12.43	7.62	7.28	8.84	11.87	7.91333	-0.615139	1.50881e-08	1.1808e-07	Down
LOC4335485		0.63	0.5	0.6	0.2	0.4	0.13	0.576667	0.243333	-1.26477	0.0163144	0.0432581	Down
LOC4335552		41.22	41.45	39.94	22.41	22.37	20.98	40.87	21.92	-0.929155	2.38798e-78	3.15405e-76	Down
LOC4335569		2.35	2.48	1.8	0.21	0.09	0.06	2.21	0.12	-4.26049	6.48972e-19	1.27068e-17	Down
LOC4335583		8.77	8.07	9.02	5.84	4.77	5.08	8.62	5.23	-0.726747	3.08665e-06	1.77626e-05	Down
LOC4335606		33.39	35.29	32.65	14.65	14.4	14.32	33.7767	14.4567	-1.25445	1.8926e-89	3.11635e-87	Down
LOC4335640		31.92	31.76	30.49	19.36	21.97	20.07	31.39	20.4667	-0.647929	5.46302e-19	1.07686e-17	Down
LOC4335668		2.59	3.09	3.25	0.95	0.88	0.97	2.97667	0.933333	-1.70267	9.05686e-26	2.65356e-24	Down
LOC4335731		0.32	0.52	0.33	0.19	0.11	0.15	0.39	0.15	-1.44078	0.000590572	0.0022472	Down
LOC4335774	RCN4	0.91	0.91	1.01	0.26	0.35	0.17	0.943333	0.26	-1.87732	0.000253027	0.00103916	Down
LOC4335776		9.18	9.64	8.78	4.62	4.59	5.54	9.2	4.91667	-0.934326	3.70271e-11	3.92841e-10	Down
LOC4335777		14.14	13.86	16.99	7.47	7.61	9.28	14.9967	8.12	-0.914901	2.59724e-15	3.91871e-14	Down
LOC4335780		2.3	2.29	1.87	0.84	0.8	0.91	2.15333	0.85	-1.36922	9.78806e-12	1.09789e-10	Down
LOC4335784		5.91	6.37	7.18	3.13	3.94	3.8	6.48667	3.62333	-0.870279	3.5804e-07	2.34506e-06	Down
LOC4335785		17.27	20.04	19.12	7.13	7.89	9.96	18.81	8.32667	-1.20592	2.7176e-29	9.54792e-28	Down
LOC4335790		40.13	38.55	40.23	3.31	3.07	3.29	39.6367	3.22333	-3.65026	0	0	Down
LOC4335811		19.99	19.63	22.36	13.18	14.98	13.35	20.66	13.8367	-0.608426	1.57365e-08	1.22843e-07	Down
LOC4335823		45	42.3	45.65	25.34	26.2	28.22	44.3167	26.5867	-0.767705	6.84849e-34	2.90139e-32	Down
LOC4335869		0.22	0.24	0.27	0.04	0.06	0.08	0.243333	0.06	-2.02589	0.00407745	0.0127699	Down
LOC4335920		2.29	3.47	2.27	1.85	1.36	1.2	2.67667	1.47	-0.89663	0.00208811	0.0070611	Down
LOC4335922		11.1	10.18	11.55	7.06	7.34	6.97	10.9433	7.12333	-0.649695	9.9573e-17	1.6606e-15	Down
LOC4335949		1.09	1.47	1.59	0.67	0.82	0.73	1.38333	0.74	-0.944781	0.0123726	0.0339244	Down
LOC4335955		2.8	3.37	3.34	0.72	1.37	1.02	3.17	1.03667	-1.64432	3.93528e-15	5.85174e-14	Down
LOC4336004		1.08	0.91	1.02	0.44	0.51	0.47	1.00333	0.473333	-1.10896	0.00349509	0.0111373	Down
LOC4336006		37.06	37.39	35.76	24.31	25.02	21.83	36.7367	23.72	-0.66185	7.39008e-21	1.61101e-19	Down
LOC4336019		2.21	2.18	2.36	1.62	1.07	1.33	2.25	1.34	-0.715818	0.00928785	0.0264074	Down
LOC4336049		3.68	3.54	4.49	2.69	2.27	2.44	3.90333	2.46667	-0.692478	0.000139396	0.000602544	Down
LOC4336057		1.1	1.26	1.12	0.55	0.56	0.5	1.16	0.536667	-1.14461	0.0114814	0.0317558	Down
LOC4336066		187.13	197.73	198.65	67.37	70.76	65.75	194.503	67.96	-1.5482	2.83375e-230	2.91629e-227	Down
LOC4336071		12.79	12.57	13.74	6.69	7.86	8.38	13.0333	7.64333	-0.800823	2.68246e-18	4.99654e-17	Down
LOC4336145		11.8	12.95	12.53	8.79	7.48	7.63	12.4267	7.96667	-0.671783	8.59427e-10	7.80978e-09	Down
LOC4336153		91.12	92.03	94.45	49.27	47.17	48.1	92.5333	48.18	-0.971857	3.67957e-126	1.21176e-123	Down
LOC4336182		21.74	22.21	21.36	13.96	14.12	16.07	21.77	14.7167	-0.607005	7.18957e-17	1.21627e-15	Down
LOC4336215		70.2	71.28	73.46	40.64	39.5	38.02	71.6467	39.3867	-0.893548	4.19121e-47	2.83613e-45	Down
LOC4336216		1082.3	1003.37	1136.35	546.1	536.44	541.02	1074.01	541.187	-1.01919	3.48958e-141	1.5961e-138	Down
LOC4336258		29.3	27.42	31.3	13.21	13.18	15.4	29.34	13.93	-1.10491	6.47954e-31	2.41385e-29	Down
LOC4336272		10.71	10.4	9.86	3.84	3.96	4.39	10.3233	4.06333	-1.37539	1.83767e-29	6.53072e-28	Down
LOC4336278		266.06	266.43	291.78	110.72	135.55	121.1	274.757	122.457	-1.1962	4.0181e-38	2.04625e-36	Down
LOC4336292		77.09	67.49	72.88	39.91	42.5	45.32	72.4867	42.5767	-0.798368	3.32857e-19	6.65148e-18	Down
LOC4336315		0.52	0.37	0.61	0.13	0.15	0.37	0.5	0.216667	-1.22927	0.00884811	0.0253174	Down
LOC4336328		26.21	24.1	29.53	11.33	8.67	11.16	26.6133	10.3867	-1.38702	5.39977e-28	1.76444e-26	Down
LOC4336342		4.59	3.86	3.81	1.3	2.1	2.14	4.08667	1.84667	-1.17779	8.53669e-08	6.08683e-07	Down
LOC4336348		183.65	171.82	177.85	81	81.15	83.48	177.773	81.8767	-1.14904	2.31426e-174	1.63314e-171	Down
LOC4336365		1.76	1.8	1.46	0.66	0.95	0.96	1.67333	0.856667	-1.00165	0.000177569	0.000748932	Down
LOC4336377		2.72	2.39	2.88	1.43	1.11	1.25	2.66333	1.26333	-1.09869	2.95939e-08	2.23597e-07	Down
LOC4336380		30.27	27.72	27.58	15.59	14.54	14.6	28.5233	14.91	-0.966245	1.7436e-35	7.91639e-34	Down
LOC4336384		44.62	46.04	46.36	31.75	30.05	30.14	45.6733	30.6467	-0.609254	1.29289e-30	4.76613e-29	Down
LOC4336389		1.46	1.8	2.09	1.14	1.07	1.12	1.78333	1.11	-0.707153	0.00491016	0.0150878	Down
LOC4336402		44.33	46.42	46.65	29.98	30.48	31.14	45.8	30.5333	-0.615426	4.31509e-22	1.01697e-20	Down
LOC4336407		6.02	6.2	6.31	3.2	4.26	3.85	6.17667	3.77	-0.742578	4.09047e-05	0.000194927	Down
LOC4336417		34.47	36.43	36.81	13.71	11.74	11.22	35.9033	12.2233	-1.58501	7.91766e-57	6.88585e-55	Down
LOC4336422		23.1	25.54	26.07	14.02	12.59	14.17	24.9033	13.5933	-0.903481	8.42569e-20	1.74002e-18	Down
LOC4336431		2.23	1.82	2.18	1.18	0.82	1.06	2.07667	1.02	-1.055	0.000300254	0.00121474	Down
LOC4336435		2	2.06	1.89	0.89	0.81	0.87	1.98333	0.856667	-1.24309	2.60737e-06	1.51814e-05	Down
LOC4336441		3.8	4.07	4.55	1.41	1.24	1.87	4.14	1.50667	-1.49147	9.60378e-17	1.60925e-15	Down
LOC4336456		1.83	1.34	1.81	0.27	0.33	0.16	1.66	0.253333	-2.74163	1.06201e-07	7.48163e-07	Down
LOC4336457		2.35	2.11	2.45	0.53	0.48	0.59	2.30333	0.533333	-2.14155	9.21332e-08	6.5466e-07	Down
LOC4336470		23.37	24.79	24.54	15.99	15.78	16.87	24.2333	16.2133	-0.610221	2.20158e-19	4.46077e-18	Down
LOC4336497		69.81	66.16	71.28	32.48	32.84	32.21	69.0833	32.51	-1.11801	1.0678e-68	1.188e-66	Down
LOC4336500		1.13	0.71	0.8	0.38	0.42	0.15	0.88	0.316667	-1.50998	0.00159196	0.00552634	Down
LOC4336515		14.1	13.53	14.15	3.61	3.93	3.9	13.9267	3.81333	-1.89983	1.06256e-76	1.34586e-74	Down
LOC4336538		110.3	113.09	116.28	60.78	60.1	66.71	113.223	62.53	-0.887099	6.54299e-79	8.83089e-77	Down
LOC4336580		4.54	3.73	3.95	1.84	1.66	1.77	4.07333	1.75667	-1.24298	2.51546e-10	2.44123e-09	Down
LOC4336591		1.59	1.46	1.53	0.72	1.02	0.77	1.52667	0.836667	-0.900804	0.000622928	0.00236013	Down
LOC4336597		23.85	22.99	25.31	13.72	14.66	16.29	24.05	14.89	-0.721995	9.43807e-17	1.58363e-15	Down
LOC4336653		1.3	1.35	1.36	0.92	0.58	0.87	1.33667	0.79	-0.793072	0.00539219	0.0164141	Down
LOC4336670		49.09	51.1	50.27	23.74	23.1	22.41	50.1533	23.0833	-1.15034	9.68128e-82	1.39022e-79	Down
LOC4336685		1.18	1.13	1.25	0.84	0.71	0.3	1.18667	0.616667	-0.927193	0.00787582	0.0228907	Down
LOC4336721		0.83	0.89	0.84	0.3	0.2	0.1	0.853333	0.2	-2.12219	2.06619e-05	0.000103937	Down
LOC4336724		4.32	3.89	3.72	2.52	2.48	2.23	3.97667	2.41	-0.76155	1.83107e-07	1.25697e-06	Down
LOC4336769		4.09	4.01	3.77	1.01	1.09	1.07	3.95667	1.05667	-1.93621	1.9356e-10	1.90089e-09	Down
LOC4336777		562.86	515.21	679.79	354.13	396.7	376.96	585.953	375.93	-0.669254	1.27211e-08	1.00415e-07	Down
LOC4336855		226.95	221.51	252.41	123.31	134.78	124.36	233.623	127.483	-0.904027	1.47199e-59	1.33664e-57	Down
LOC4336870		85.43	88.41	86.45	52.13	53.94	54.86	86.7633	53.6433	-0.72591	1.82486e-61	1.7269e-59	Down
LOC4336877		10.04	10.74	10.33	6.2	6.67	7.09	10.37	6.65333	-0.670704	5.15829e-11	5.39165e-10	Down
LOC4336886		3.76	3.86	3.51	1.62	2.26	2.02	3.71	1.96667	-0.948448	1.04628e-05	5.53363e-05	Down
LOC4336957		0.41	0.36	0.44	0.19	0.1	0.05	0.403333	0.113333	-1.86246	0.00167603	0.00578512	Down
LOC4336968		7.8	7.46	7.38	3.44	3.52	3.29	7.54667	3.41667	-1.1734	1.17964e-14	1.70186e-13	Down
LOC4336984		26.38	26.01	23.6	15.23	15.18	14.18	25.33	14.8633	-0.799087	5.82756e-50	4.32237e-48	Down
LOC4337029		23.76	24.29	23.97	14.16	12.37	13.26	24.0067	13.2633	-0.887194	6.32214e-45	4.00386e-43	Down
LOC4337067		12.18	11.84	12.07	8.08	7.98	7.53	12.03	7.86333	-0.644289	1.57204e-07	1.08731e-06	Down
LOC4337093		52.14	54.4	50.29	31	31.1	30.42	52.2767	30.84	-0.791774	1.34062e-59	1.22185e-57	Down
LOC4337107		3.4	2.98	3.04	1.21	1.05	1.04	3.14	1.1	-1.54421	2.25428e-12	2.69239e-11	Down
LOC4337126		0.76	0.64	1.01	0.35	0.33	0.44	0.803333	0.373333	-1.13632	0.00500097	0.0153382	Down
LOC4337154		7.11	8.31	9.54	5.32	4.69	5.75	8.32	5.25333	-0.692076	2.66683e-05	0.0001315	Down
LOC4337184		15.23	13.98	13.56	7.22	7.77	8.93	14.2567	7.97333	-0.870256	5.82474e-11	6.05238e-10	Down
LOC4337229		14.72	15.23	14.53	3.61	4.13	4.22	14.8267	3.98667	-1.92586	1.62556e-43	9.81657e-42	Down
LOC4337235		8.01	7.41	8.24	4.82	4.7	5.57	7.88667	5.03	-0.679396	1.60322e-09	1.40269e-08	Down
LOC4337243		6.05	7.7	7.36	4.25	4.15	3.07	7.03667	3.82333	-0.909696	2.02761e-05	0.000102162	Down
LOC4337248		7.94	7.95	8.06	5.1	4.85	6.06	7.98333	5.33667	-0.612074	3.58698e-06	2.04136e-05	Down
LOC4337258		22.35	23.5	23.07	13.92	14.89	15.12	22.9733	14.6433	-0.67999	5.19345e-21	1.14122e-19	Down
LOC4337272		22.17	20.32	21.94	12.95	13.6	12.48	21.4767	13.01	-0.753463	9.85589e-20	2.02521e-18	Down
LOC4337287		36.66	35.37	31.26	22.38	23.97	23.79	34.43	23.38	-0.589592	8.00408e-15	1.16771e-13	Down
LOC4337398		0.54	0.57	0.42	0.12	0.27	0.12	0.51	0.17	-1.60854	0.00398324	0.0125184	Down
LOC4337421		51.33	53.17	54.2	31.54	33.74	35.42	52.9	33.5667	-0.686894	4.13249e-37	2.00134e-35	Down
LOC4337428		26.27	26.23	26.38	8.69	8.45	7.95	26.2933	8.36333	-1.68334	3.33185e-91	5.79531e-89	Down
LOC4337430		8.91	9.59	8.6	5.5	4.45	5.07	9.03333	5.00667	-0.881654	2.19482e-23	5.55998e-22	Down
LOC4337436		3.67	3.4	2.97	1.89	1.65	1.8	3.34667	1.78	-0.941826	0.00358284	0.0113963	Down
LOC4337437		37.94	38.2	37.52	23.8	25.77	24.9	37.8867	24.8233	-0.640786	1.12205e-17	2.00242e-16	Down
LOC4337453		0.69	0.8	1.05	0.11	0.12	0.06	0.846667	0.0966667	-3.16321	0.000102281	0.000453216	Down
LOC4337468		0.72	0.93	1.05	0.32	0.29	0.22	0.9	0.276667	-1.73088	0.000212904	0.000884528	Down
LOC4337476		186.17	179.66	186.76	111.34	117.5	109.6	184.197	112.813	-0.73796	2.0703e-57	1.81328e-55	Down
LOC4337482		25.98	26.41	25.94	10.65	10.88	10.38	26.11	10.6367	-1.32578	4.69712e-50	3.50496e-48	Down
LOC4337484		512.52	519.88	516.03	163.48	172.31	181.78	516.143	172.523	-1.61166	0	0	Down
LOC4337486		1.48	2.34	1.72	0.96	0.75	1.22	1.84667	0.976667	-0.948686	0.00347944	0.0110931	Down
LOC4337488		18.65	19.32	20.86	6.79	7.06	9.33	19.61	7.72667	-1.374	3.23424e-32	1.28222e-30	Down
LOC4337493		1.16	1.24	1.36	0.51	0.56	0.65	1.25333	0.573333	-1.15627	0.00396765	0.012471	Down
LOC4337494		31.8	31.3	31.52	17.15	19.02	18.88	31.54	18.35	-0.812016	3.31747e-32	1.31311e-30	Down
LOC4337506		36.87	37.09	34.37	22.28	24.62	26.02	36.11	24.3067	-0.602334	2.28345e-09	1.96717e-08	Down
LOC4337508		1.43	1.87	1.39	0.86	0.94	0.89	1.56333	0.896667	-0.833493	1.92826e-05	9.74947e-05	Down
LOC4337529		0.65	0.73	0.62	0.23	0.24	0.26	0.666667	0.243333	-1.46914	0.00148203	0.00518113	Down
LOC4337587		12.62	12.18	13.97	7.37	9.33	7.83	12.9233	8.17667	-0.690775	1.34267e-05	6.96548e-05	Down
LOC4337607		450.78	435.27	479.43	217.16	236.46	242.74	455.16	232.12	-1.00185	5.30491e-97	1.0002e-94	Down
LOC4337645		3.13	3.1	3.4	1.75	1.7	2.25	3.21	1.9	-0.788059	9.67225e-06	5.15848e-05	Down
LOC4337647		18.79	17.86	18.6	10.96	12.61	11.99	18.4167	11.8533	-0.666319	1.79771e-23	4.58695e-22	Down
LOC4337699		117.15	125.64	118.82	57.12	56.46	57.21	120.537	56.93	-1.1129	6.69681e-109	1.63767e-106	Down
LOC4337714		259.24	250.49	251.55	140.96	142.3	136.29	253.76	139.85	-0.890186	1.69238e-138	6.96667e-136	Down
LOC4337725		31.5	32.03	31.13	16.43	18.17	18.31	31.5533	17.6367	-0.869956	1.28908e-31	4.91343e-30	Down
LOC4337742		12.26	11.91	11.9	7.38	7.14	7.08	12.0233	7.2	-0.770159	1.14777e-29	4.12046e-28	Down
LOC4337778		1.35	1.68	1.85	0.41	0.69	0.81	1.62667	0.636667	-1.38828	0.00208102	0.00704	Down
LOC4337789		6.87	7.56	8.63	4.33	5.34	5.45	7.68667	5.04	-0.638268	5.60147e-06	3.109e-05	Down
LOC4337811		14.33	13.89	12.82	9.19	9.07	9.33	13.68	9.19667	-0.603244	3.72331e-11	3.9465e-10	Down
LOC4337848		7.78	8.36	9.25	4.72	4.52	4	8.46333	4.41333	-0.969695	8.79423e-19	1.70226e-17	Down
LOC4337873		10.37	10.26	10.09	4.49	4.22	4.35	10.24	4.35333	-1.26448	2.51862e-26	7.62346e-25	Down
LOC4337904		14.83	15.36	13.62	8.8	8.57	9.73	14.6033	9.03333	-0.726778	7.34717e-12	8.34719e-11	Down
LOC4337937		30.92	29.92	31.38	19.87	20.28	21.38	30.74	20.51	-0.60473	7.38767e-32	2.86449e-30	Down
LOC4337946		0.75	1.05	1.24	0.22	0.22	0.15	1.01333	0.196667	-2.43361	1.42007e-05	7.33467e-05	Down
LOC4337963		7.64	7.27	6.74	3.05	2.61	3.46	7.21667	3.04	-1.30148	5.05449e-32	1.9816e-30	Down
LOC4337975		6.35	6.82	6.47	3.72	4.12	4.1	6.54667	3.98	-0.750334	4.31513e-08	3.18718e-07	Down
LOC4337987		5.76	3.99	5.01	1.7	2.21	1.97	4.92	1.96	-1.35784	4.22953e-07	2.74293e-06	Down
LOC4338010	OsHXK7	7.69	6.14	6.88	1.03	1.14	1.25	6.90333	1.14	-2.63267	1.6493e-42	9.6303e-41	Down
LOC4338072		24.06	25.09	27.09	11.44	12.47	14.2	25.4133	12.7033	-1.03087	3.79673e-27	1.19459e-25	Down
LOC4338079		46.91	44.06	45.65	29.08	28.61	25.78	45.54	27.8233	-0.741222	6.6697e-32	2.59425e-30	Down
LOC4338108		4.6	4.01	3.84	1.93	2.14	1.99	4.15	2.02	-1.07069	3.3104e-05	0.000160611	Down
LOC4338117		9.02	8.95	9.75	3.67	3.72	3.12	9.24	3.50333	-1.42906	1.30875e-24	3.60366e-23	Down
LOC4338125		6.29	5.97	6.31	3.48	3.33	4.37	6.19	3.72667	-0.761888	6.29256e-09	5.14295e-08	Down
LOC4338137		104.66	108.88	119.51	67.58	64.57	75.72	111.017	69.29	-0.710173	2.64084e-25	7.54058e-24	Down
LOC4338138		210.74	216.39	216.97	116.44	115.37	121.72	214.7	117.843	-0.896209	9.34753e-77	1.19624e-74	Down
LOC4338201		1.59	1.81	2.31	1.13	1.25	1.31	1.90333	1.23	-0.656346	0.00433165	0.0134762	Down
LOC4338208		0.62	0.57	0.97	0.24	0.05	0.19	0.72	0.16	-2.19791	0.00100743	0.00366512	Down
LOC4338221		8.61	7.78	7.6	4.4	3.75	2.84	7.99667	3.66333	-1.15708	2.08952e-10	2.04554e-09	Down
LOC4338282		27.1	26.33	27.7	8.73	9.18	8.95	27.0433	8.95333	-1.62579	7.48396e-52	5.92456e-50	Down
LOC4338297		20.6	22.98	21.45	11.86	12.13	10.67	21.6767	11.5533	-0.938584	9.67178e-26	2.82035e-24	Down
LOC4338430		1.75	1.62	1.91	1.14	0.73	1.25	1.76	1.04	-0.823338	0.0027164	0.00891356	Down
LOC4338460		18.42	14.55	19.18	9.28	11.57	13.33	17.3833	11.3933	-0.639033	2.67233e-05	0.000131744	Down
LOC4338463		15.9	16.58	15.75	10.19	11.17	10	16.0767	10.4533	-0.649244	1.08211e-14	1.56481e-13	Down
LOC4338474		26.68	26.5	26.24	15.17	16.52	16.04	26.4733	15.91	-0.767378	2.51345e-28	8.33285e-27	Down
LOC4338491		0.62	0.75	0.49	0.27	0.23	0.13	0.62	0.21	-1.60966	0.00830864	0.0239821	Down
LOC4338515		1.23	1.69	2.01	0.83	0.25	0.5	1.64333	0.526667	-1.71921	0.000185795	0.000781051	Down
LOC4338531		12.58	12.15	12.5	7.21	6.6	8.02	12.41	7.27667	-0.799856	2.66127e-15	4.01041e-14	Down
LOC4338536		2.16	2.16	2.39	1.23	1.35	1.53	2.23667	1.37	-0.734421	0.00212086	0.00716274	Down
LOC4338565		12.16	12.17	15.04	5.3	6.36	5.86	13.1233	5.84	-1.19804	3.0486e-21	6.80194e-20	Down
LOC4338600		35.07	35.83	32.95	22.54	21.3	21.85	34.6167	21.8967	-0.691206	1.31015e-23	3.3839e-22	Down
LOC4338644		7.17	6.6	6.59	2.33	2.68	2.17	6.78667	2.39333	-1.53531	1.90137e-22	4.56829e-21	Down
LOC4338646		2.75	1.85	2.37	1.29	1.15	1.42	2.32333	1.28667	-0.882712	0.00115402	0.00415074	Down
LOC4338672		13.26	13.02	12.9	8.25	7.75	8.03	13.06	8.01	-0.735835	9.04615e-12	1.01744e-10	Down
LOC4338696		1.99	1.83	2.23	1.41	1.07	1.28	2.01667	1.25333	-0.714974	0.000326627	0.00131177	Down
LOC4338710		59.78	60.55	61.62	30.93	30.46	28.73	60.65	30.04	-1.04388	3.73854e-107	8.62973e-105	Down
LOC4338750		43.29	44.04	44.26	14.71	15.24	14.03	43.8633	14.66	-1.61156	3.71932e-199	3.16771e-196	Down
LOC4338756		2.38	2.47	2.46	1.42	1.45	1.46	2.43667	1.44333	-0.78055	1.99037e-06	1.1806e-05	Down
LOC4338760		50.33	53.2	56.22	28.32	29.08	33.32	53.25	30.24	-0.841907	1.29908e-47	8.93757e-46	Down
LOC4338772		61.96	62.81	58.98	36.97	37.4	39.63	61.25	38	-0.719395	1.48425e-43	8.98514e-42	Down
LOC4338773		1.13	1.41	1.39	0.67	0.86	0.71	1.31	0.746667	-0.842275	0.0101271	0.0284885	Down
LOC4338799		5.31	5.69	5.79	2.66	2.81	2.49	5.59667	2.65333	-1.13116	2.54507e-13	3.28597e-12	Down
LOC4338802		16.61	17.41	18.78	8.61	8.64	8.85	17.6	8.7	-1.04707	5.43532e-30	1.9859e-28	Down
LOC4338867		3.96	3.3	3.57	2.11	2.16	2.63	3.61	2.3	-0.67922	6.03136e-06	3.32594e-05	Down
LOC4338870		38.2	40.36	40.29	24.98	27.73	28.06	39.6167	26.9233	-0.587799	1.73625e-23	4.43929e-22	Down
LOC4338902		19.27	17.9	18.29	12.26	10.9	10.89	18.4867	11.35	-0.734348	8.27122e-23	2.02469e-21	Down
LOC4338912		0.84	0.54	0.38	0.13	0.25	0.08	0.586667	0.153333	-1.95633	0.00336088	0.0107596	Down
LOC4338923		11.66	11.89	14.8	7.74	8.12	7.88	12.7833	7.91333	-0.721247	8.83709e-09	7.11663e-08	Down
LOC4338948		8.56	7.68	7.74	4.22	4.89	5.21	7.99333	4.77333	-0.776248	4.2749e-11	4.49875e-10	Down
LOC4338974		4.74	5.07	5.07	2.53	3.02	2.86	4.96	2.80333	-0.854903	9.65783e-09	7.73472e-08	Down
LOC4339007		76.2	78.63	75.47	42.49	41.84	39.72	76.7667	41.35	-0.928152	8.28364e-82	1.19648e-79	Down
LOC4339010		23.91	24.34	25.61	12.98	14.92	16.66	24.62	14.8533	-0.759752	3.59887e-18	6.62853e-17	Down
LOC4339029		87.64	87.84	100.8	43.44	46.97	49.97	92.0933	46.7933	-1.00793	9.82523e-32	3.77996e-30	Down
LOC4339049		377.75	342.79	404.12	192.47	230.3	221.99	374.887	214.92	-0.832763	1.74123e-17	3.05228e-16	Down
LOC4339068		1.2	1.17	1.7	0.64	0.6	0.54	1.35667	0.593333	-1.22963	5.78839e-05	0.000268635	Down
LOC4339082		1.42	1.43	1.72	0.82	0.92	1.23	1.52333	0.99	-0.648145	0.000818631	0.00303321	Down
LOC4339095		20.28	17.12	18.86	11.24	11.9	10.71	18.7533	11.2833	-0.763591	7.68018e-17	1.29749e-15	Down
LOC4339159		56.5	54.52	61.32	29.84	31.8	32.99	57.4467	31.5433	-0.895575	3.87506e-29	1.34613e-27	Down
LOC4339171		3.95	2.9	2.75	1.6	1.53	1.26	3.2	1.46333	-1.13148	0.000158647	0.000677227	Down
LOC4339185		53.27	54.82	54	22.25	22.75	24.2	54.03	23.0667	-1.25856	2.96835e-110	7.40558e-108	Down
LOC4339226		4.44	5.43	6.38	3.05	3.15	3.73	5.41667	3.31	-0.739692	1.57193e-06	9.45568e-06	Down
LOC4339236		4.96	5.51	5.59	1.83	1.98	1.99	5.35333	1.93333	-1.44386	1.59184e-15	2.43448e-14	Down
LOC4339260		61.05	68.25	70	24.75	30.45	29.13	66.4333	28.11	-1.27132	2.18248e-49	1.59483e-47	Down
LOC4339262		17.09	15.75	15.45	5.66	6.02	5.77	16.0967	5.81667	-1.49887	9.98426e-45	6.24307e-43	Down
LOC4339283		10.4	9.63	10.86	6.27	5.76	6.04	10.2967	6.02333	-0.803414	6.74381e-17	1.14478e-15	Down
LOC4339314		2.14	1.54	1.8	0.41	0.69	0.59	1.82667	0.563333	-1.72271	3.76557e-06	2.13757e-05	Down
LOC4339327		40.87	43.78	43.46	28.11	27.16	26.52	42.7033	27.2633	-0.677753	1.8283e-42	1.06503e-40	Down
LOC4339332		4.91	4.42	4.25	2.16	1.78	2.23	4.52667	2.05667	-1.16924	5.95868e-06	3.291e-05	Down
LOC4339379		17.26	16.25	17.86	9.8	11.6	10.86	17.1233	10.7533	-0.701868	2.15952e-10	2.10905e-09	Down
LOC4339432		2.31	2.31	2.53	0.96	1.25	1	2.38333	1.07	-1.1906	4.52592e-05	0.00021419	Down
LOC4339433		6.53	5.26	6.61	2.7	3.52	3.72	6.13333	3.31333	-0.918878	1.42596e-07	9.90714e-07	Down
LOC4339457		22.69	23.63	23.37	12.44	12.07	11.66	23.23	12.0567	-1.00871	2.03563e-50	1.53756e-48	Down
LOC4339483		6.66	5.59	7.38	3.5	4.49	4	6.54333	3.99667	-0.740632	5.32958e-07	3.41024e-06	Down
LOC4339516		59.33	62.81	62.38	30.46	29.9	29.12	61.5067	29.8267	-1.07474	3.62309e-90	6.04639e-88	Down
LOC4339529		0.91	1.47	1.41	0.9	0.88	0.78	1.26333	0.853333	-0.776333	0.000783443	0.00291069	Down
LOC4339554		5.37	5.65	4.43	2.41	2.89	2.94	5.15	2.74667	-0.939046	1.88596e-09	1.63904e-08	Down
LOC4339567		0.65	0.76	0.95	0.44	0.45	0.35	0.786667	0.413333	-0.955253	0.0154747	0.0413558	Down
LOC4339600		18.55	18.27	19.94	11.95	13.2	12.15	18.92	12.4333	-0.636075	4.64062e-13	5.86285e-12	Down
LOC4339617		91.32	89.93	93.23	31.07	32.58	36.51	91.4933	33.3867	-1.48499	8.50527e-120	2.36035e-117	Down
LOC4339644		10.58	10.54	9.99	6.97	6.94	6.83	10.37	6.91333	-0.615569	1.03105e-08	8.23609e-08	Down
LOC4339654		3.24	3.74	3.79	1.41	1.37	1.54	3.59	1.44	-1.34777	8.07082e-11	8.29206e-10	Down
LOC4339674		14.41	13.94	15.17	7.17	5.86	7.29	14.5067	6.77333	-1.12826	2.70609e-23	6.82018e-22	Down
LOC4339678		23	23.8	23.48	12.59	12.39	13.36	23.4267	12.78	-0.904863	5.51634e-38	2.77491e-36	Down
LOC4339681		646.47	642.95	658.36	318.29	391.7	372.84	649.26	360.943	-0.877545	8.35923e-23	2.0442e-21	Down
LOC4339709	NL1	16.62	15.61	15.99	10.32	10.86	10.82	16.0733	10.6667	-0.621913	1.52179e-08	1.19058e-07	Down
LOC4339745		32.57	33.45	34.72	16.68	21.7	20.42	33.58	19.6	-0.807604	7.12165e-18	1.28863e-16	Down
LOC4339748		58.68	56.7	56.12	16.16	15.59	16.19	57.1667	15.98	-1.86922	9.50418e-289	1.9562e-285	Down
LOC4339762		8.29	7.85	7.76	4.62	4.4	5.14	7.96667	4.72	-0.78488	9.37679e-10	8.48032e-09	Down
LOC4339784		13.63	15.38	14.57	8.5	8.43	8.93	14.5267	8.62	-0.783464	1.22636e-17	2.176e-16	Down
LOC4339807		1.73	1.57	1.74	1.06	1.12	1.19	1.68	1.12333	-0.608742	0.000576076	0.00219711	Down
LOC4339885		10.36	8.94	10.54	5.82	6.99	6.82	9.94667	6.54333	-0.635287	4.3633e-08	3.21603e-07	Down
LOC4339892		105.58	107.6	112.75	67.95	67.57	65.44	108.643	66.9867	-0.728435	1.08415e-58	9.7372e-57	Down
LOC4339899		3.51	2.57	3.71	2.17	1.7	1.81	3.26333	1.89333	-0.806715	0.00550075	0.0166862	Down
LOC4339914		289.78	267.56	324.68	186.25	186.16	191.63	294.007	188.013	-0.674789	1.58294e-32	6.35723e-31	Down
LOC4339949		1.21	2.75	0.7	0.7	0.71	0.71	1.55333	0.706667	-1.18865	0.0144219	0.0388574	Down
LOC4339966		4.85	4.83	4.32	2.66	2.61	2.87	4.66667	2.71333	-0.814908	1.45343e-05	7.49286e-05	Down
LOC4339978		20.76	21.98	20.15	7.64	8	7.91	20.9633	7.85	-1.4477	1.08536e-114	2.88249e-112	Down
LOC4339979		8.59	8.76	8.9	5.77	4.99	4.61	8.75	5.12333	-0.803758	7.9778e-15	1.16456e-13	Down
LOC4339988		0.84	0.81	0.62	0.31	0.37	0.45	0.756667	0.376667	-1.04337	0.00876474	0.0251166	Down
LOC4340069		1.6	1.91	1.9	0.27	0.36	0.49	1.80333	0.373333	-2.30082	2.01879e-08	1.55527e-07	Down
LOC4340070		3.62	3.53	4.11	2.23	2.59	2.67	3.75333	2.49667	-0.618411	0.00194746	0.00662175	Down
LOC4340075		7.03	7.48	8.19	4.22	3.84	4.12	7.56667	4.06	-0.928639	1.26664e-08	1.00015e-07	Down
LOC4340088		41.93	35.44	37.47	26.57	23.45	27.07	38.28	25.6967	-0.605741	9.02474e-11	9.22227e-10	Down
LOC4340093		38.88	39.99	40.35	19.83	21.21	20.08	39.74	20.3733	-0.994589	2.83467e-60	2.63209e-58	Down
LOC4340155		367.74	372.72	400.18	208.72	223.86	217.12	380.213	216.567	-0.842399	1.42201e-79	1.94045e-77	Down
LOC4340180		74.27	72.46	73.05	18.93	22.78	23.97	73.26	21.8933	-1.77335	3.86267e-145	1.90808e-142	Down
LOC4340183		34.02	33.56	37.82	17.03	22.47	21.45	35.1333	20.3167	-0.820684	2.28606e-20	4.86753e-19	Down
LOC4340197		5.81	5.03	5.37	3.19	3.25	3.72	5.40333	3.38667	-0.701343	2.20501e-05	0.000110313	Down
LOC4340203		535.29	520.77	578.03	320.46	376.32	379	544.697	358.593	-0.63332	1.20124e-13	1.59085e-12	Down
LOC4340247		12.21	13.28	12.63	8.96	7.99	7.49	12.7067	8.14667	-0.671408	8.39324e-10	7.64962e-09	Down
LOC4340272		14.08	14.46	14.75	7.15	7.78	8.87	14.43	7.93333	-0.893651	1.27489e-13	1.68118e-12	Down
LOC4340282		18.11	20.05	17.51	10.27	10.83	10.57	18.5567	10.5567	-0.844539	6.55439e-25	1.83754e-23	Down
LOC4340307		3.65	3.98	3.03	1.7	1.23	1.61	3.55333	1.51333	-1.26203	2.15609e-07	1.46622e-06	Down
LOC4340322		7.99	6.98	7.7	5.18	5.32	4.85	7.55667	5.11667	-0.592063	0.000135054	0.000585006	Down
LOC4340373		10.79	10.78	12.13	7.08	7.22	7.93	11.2333	7.41	-0.630518	6.04883e-08	4.39541e-07	Down
LOC4340385		33.8	34.39	36.24	21.68	19.82	21.42	34.81	20.9733	-0.761207	1.25114e-18	2.39549e-17	Down
LOC4340447		18.67	18.35	18.37	7.15	7.66	8.23	18.4633	7.68	-1.29623	1.19265e-28	4.01874e-27	Down
LOC4340455		0.07	0.11	0.15	0	0	0	0.11	0	-4.05383	0.0149532	0.0401226	Down
LOC4340465		0.03	0.26	0.09	0	0	0	0.126667	0	-4.58168	0.00392575	0.0123566	Down
LOC4340495		7.43	7.18	6.77	3.81	3.77	3.37	7.12667	3.65	-0.996139	8.05771e-10	7.35739e-09	Down
LOC4340505		2.24	3.51	3.8	0.82	1.3	1.19	3.18333	1.10333	-1.55585	8.55363e-08	6.09714e-07	Down
LOC4340517		14.16	14.88	14.4	8.62	9.15	8.6	14.48	8.79	-0.750694	2.70505e-14	3.80045e-13	Down
LOC4340544		4.45	4.74	4.84	2.71	2.6	2.88	4.67667	2.73	-0.808346	5.03575e-09	4.18077e-08	Down
LOC4340550		1.48	1.22	0.95	0.22	0.48	0.25	1.21667	0.316667	-1.98176	4.68532e-06	2.63186e-05	Down
LOC4340551		3.71	3.35	4.2	1.47	0.94	1.27	3.75333	1.22667	-1.64323	7.29597e-10	6.70399e-09	Down
LOC4340580		7.25	7.91	8.58	3.96	4.89	4.65	7.91333	4.5	-0.844826	5.28771e-13	6.65992e-12	Down
LOC4340588		18.18	16.52	17.43	10.71	10.33	11.7	17.3767	10.9133	-0.701322	2.38253e-13	3.07934e-12	Down
LOC4340638		13.55	12.04	12.42	7.85	8	8.73	12.67	8.19333	-0.659032	5.20478e-09	4.31386e-08	Down
LOC4340662		6.2	7.24	5.7	3.38	3.12	2.83	6.38	3.11	-1.06787	1.12873e-10	1.13929e-09	Down
LOC4340665		4.85	3.77	4.93	1.96	2.83	1.6	4.51667	2.13	-1.1162	1.08854e-05	5.73014e-05	Down
LOC4340676		9.24	8.26	9	5.59	5.2	5.7	8.83333	5.49667	-0.714091	5.46243e-09	4.51226e-08	Down
LOC4340684		30.1	29.9	29.83	18.62	17.25	15.57	29.9433	17.1467	-0.834566	4.13906e-47	2.80854e-45	Down
LOC4340706		116.58	116.31	114.38	81.75	77.09	75.5	115.757	78.1133	-0.597848	7.91281e-45	4.97299e-43	Down
LOC4340719		1.86	1.88	2.08	1.19	1.36	0.99	1.94	1.18	-0.750191	0.00195377	0.00663955	Down
LOC4340773		23.39	21.32	24.14	10.18	11.07	11.38	22.95	10.8767	-1.10739	1.55867e-47	1.06642e-45	Down
LOC4340788		4.17	4.71	3.4	2.57	2.84	2.64	4.09333	2.68333	-0.641655	0.000429046	0.0016834	Down
LOC4340799		0.42	0.33	0.46	0.26	0.16	0.16	0.403333	0.193333	-1.09917	0.0177547	0.046503	Down
LOC4340812		38.57	39.26	34.83	19.35	21.5	18.86	37.5533	19.9033	-0.946656	1.01789e-43	6.19233e-42	Down
LOC4340818		2.16	2.79	2.62	1.54	1.62	1.45	2.52333	1.53667	-0.788306	0.00302219	0.00980109	Down
LOC4340917		1.84	2.04	2.29	0.74	0.8	1.05	2.05667	0.863333	-1.28177	0.000203302	0.000848487	Down
LOC4340941		138.1	137.88	136.81	37.16	36.59	37.62	137.597	37.1233	-1.92077	5.88795e-281	1.03876e-277	Down
LOC4340994		1.5	2.11	1.63	0.16	0.26	0.21	1.74667	0.21	-3.09813	5.99854e-09	4.92383e-08	Down
LOC4340996		9.14	8.77	9.78	2.71	2.83	3.57	9.23	3.03667	-1.63363	3.76572e-24	1.01317e-22	Down
LOC4340997		17.88	20.5	17.87	11.53	10.32	11.13	18.75	10.9933	-0.801373	5.1011e-10	4.76701e-09	Down
LOC4340998		1.06	1.63	1.2	0.39	0.52	0.42	1.29667	0.443333	-1.58601	1.34968e-05	7.00036e-05	Down
LOC4341070		1.7	1.44	1.27	0.66	0.8	0.88	1.47	0.78	-0.945296	0.00161677	0.00560221	Down
LOC4341074		1.7	1.4	1.55	0.2	0.24	0.23	1.55	0.223333	-2.82984	1.85525e-32	7.41468e-31	Down
LOC4341088		0.81	0.78	1.05	0.51	0.58	0.41	0.88	0.5	-0.842604	0.00362619	0.0115179	Down
LOC4341132		1.37	1.64	1.58	0.57	0.89	0.55	1.53	0.67	-1.21895	0.000359745	0.00143381	Down
LOC4341162		0.94	0.92	0.57	0.44	0.49	0.35	0.81	0.426667	-0.960908	0.00531731	0.0162159	Down
LOC4341164		0.37	0.32	0.32	0.05	0.1	0.05	0.336667	0.0666667	-2.4841	0.000390431	0.00154663	Down
LOC4341168		0.18	0.49	0.41	0.05	0.09	0.05	0.36	0.0633333	-2.60936	0.00818761	0.0236882	Down
LOC4341247		2.92	3.82	3.11	0.19	0.29	0.1	3.28333	0.193333	-4.11933	1.3842e-17	2.44552e-16	Down
LOC4341252		17.42	17.14	18.09	8.69	8.42	8	17.55	8.37	-1.09798	9.52465e-30	3.42929e-28	Down
LOC4341279		0.42	0.5	0.51	0.04	0.13	0.13	0.476667	0.1	-2.30532	0.00272443	0.00893399	Down
LOC4341303		13.7	13.27	13.75	7.88	10.01	8.31	13.5733	8.73333	-0.667057	2.16979e-07	1.47473e-06	Down
LOC4341305		48.43	43.64	50.42	0.78	0.57	0.78	47.4967	0.71	-6.09423	5.31206e-171	3.4527e-168	Down
LOC4341357		28.11	27	27.91	13.3	15.28	13.95	27.6733	14.1767	-0.99549	3.2639e-29	1.14024e-27	Down
LOC4341358		6.85	6.63	7.38	2.87	3.21	3.4	6.95333	3.16	-1.16858	5.56523e-24	1.47484e-22	Down
LOC4341408		0.56	0.42	0.45	0.21	0.26	0.16	0.476667	0.21	-1.20078	0.0105884	0.0296109	Down
LOC4341445		40.03	37.17	39.38	23.14	26.07	24.29	38.86	24.5	-0.696103	1.15798e-28	3.90722e-27	Down
LOC4341467		12.26	12.79	12.52	7.91	8.24	8.67	12.5233	8.27333	-0.627238	1.3444e-14	1.93391e-13	Down
LOC4341476		64.66	63.06	65.57	43.37	42.19	44.01	64.43	43.19	-0.607314	1.50536e-45	9.70781e-44	Down
LOC4341516		4.68	4.94	5.15	2.8	3.07	2.79	4.92333	2.88667	-0.802864	7.81077e-12	8.84946e-11	Down
LOC4341549		33.31	31.78	36.06	19.28	22.28	19	33.7167	20.1867	-0.770428	2.31933e-19	4.68783e-18	Down
LOC4341607		14.81	16.2	16.99	5.88	6.89	7.56	16	6.77667	-1.26986	6.8744e-26	2.03099e-24	Down
LOC4341623		0.75	0.75	0.98	0	0	0.03	0.826667	0.01	-6.22574	5.29664e-07	3.39004e-06	Down
LOC4341653		21.47	19.11	20.9	10.71	12.4	12.09	20.4933	11.7333	-0.835016	2.78028e-15	4.1872e-14	Down
LOC4341697		0.08	0.11	0.16	0.03	0	0	0.116667	0.01	-3.62271	0.0159926	0.0425208	Down
LOC4341719		9.68	9.1	11.14	5.44	6.7	6.7	9.97333	6.28	-0.69757	0.000258797	0.00106056	Down
LOC4341729		57.74	58.52	55.22	28.24	30.05	31.32	57.16	29.87	-0.967098	8.42353e-64	8.45743e-62	Down
LOC4341740		92.64	92.06	89.53	59.62	57.11	59.18	91.41	58.6367	-0.672796	1.5177e-40	8.38606e-39	Down
LOC4341753		7.6	7.38	8.14	0.46	0.62	0.46	7.70667	0.513333	-3.94205	4.16945e-49	3.01998e-47	Down
LOC4341777		7.82	6.97	7.72	3.95	4.08	4.17	7.50333	4.06667	-0.914902	1.12004e-10	1.13098e-09	Down
LOC4341783		6.05	4.64	7.27	3.29	4.33	4.19	5.98667	3.93667	-0.634206	0.00768487	0.0224313	Down
LOC4341809		63.98	65.61	67.77	22.65	27.05	25.76	65.7867	25.1533	-1.41766	6.17965e-120	1.73444e-117	Down
LOC4341871		46.82	41.86	52.65	25.64	27.6	30.83	47.11	28.0233	-0.778963	9.8093e-14	1.30821e-12	Down
LOC4341875		14.19	14.47	13.83	6.82	6.24	6.94	14.1633	6.66667	-1.11776	5.80714e-35	2.57505e-33	Down
LOC4341933		0.3	0.24	0.23	0	0	0	0.256667	0	-4.88332	0.00086915	0.00320118	Down
LOC4341935		10.87	10.49	11.7	5.16	7.27	6.3	11.02	6.24333	-0.850486	6.28181e-12	7.20308e-11	Down
LOC4341940		98.25	100.22	106.54	42.23	46.96	49.29	101.67	46.16	-1.16958	8.50211e-86	1.33754e-83	Down
LOC4341941		16.97	16.34	17.38	9.02	8.95	9.19	16.8967	9.05333	-0.930621	4.37371e-21	9.6452e-20	Down
LOC4341944		208.46	203.88	218.47	110.99	119.31	122	210.27	117.433	-0.870922	1.85073e-80	2.59722e-78	Down
LOC4341957		16	18.51	19.35	11.52	9.09	11.87	17.9533	10.8267	-0.759386	2.10978e-06	1.24604e-05	Down
LOC4341975		1.12	1.95	1.46	0.84	0.69	0.56	1.51	0.696667	-1.14487	0.00125524	0.00447701	Down
LOC4341984		3.38	2.82	2.69	0.86	1.17	1.16	2.96333	1.06333	-1.50564	3.14831e-15	4.72133e-14	Down
LOC4341990		7.85	7.49	8.04	4.93	5.22	4.73	7.79333	4.96	-0.682922	2.79201e-08	2.11728e-07	Down
LOC4342010		0.24	0.12	0.09	0	0	0	0.15	0	-4.78982	0.00141173	0.00496415	Down
LOC4342041		7.3	8.07	7.97	2.79	3.56	4.47	7.78	3.60667	-1.13899	6.99239e-08	5.04396e-07	Down
LOC4342053		5.31	4.85	4.14	2.07	1.46	1.88	4.76667	1.80333	-1.44512	5.82969e-15	8.61169e-14	Down
LOC4342065		1.52	1.07	1.18	0.42	0.38	0.75	1.25667	0.516667	-1.30425	0.00222607	0.00747237	Down
LOC4342075		2.19	2.28	1.94	1.5	1.3	1.57	2.13667	1.45667	-0.588284	0.00500679	0.0153542	Down
LOC4342076		0.48	0.57	0.3	0.05	0.09	0.11	0.45	0.0833333	-2.4479	6.58034e-05	0.000301816	Down
LOC4342106		4.37	5.21	4.69	2.67	3.37	3.38	4.75667	3.14	-0.630799	0.00177024	0.00607352	Down
LOC4342121		58.98	57.45	58.25	19.34	18.09	19.41	58.2267	18.9467	-1.65003	5.41105e-160	2.96994e-157	Down
LOC4342137		22.56	21.08	23.29	9.65	10.81	10.54	22.31	10.3333	-1.14903	1.03036e-40	5.70603e-39	Down
LOC4342148		42.82	41.91	39.48	26.75	26.26	26.08	41.4033	26.3633	-0.682105	1.03031e-35	4.71251e-34	Down
LOC4342159		128.81	137.45	136.88	82.6	85.64	87.5	134.38	85.2467	-0.687182	1.11767e-47	7.7662e-46	Down
LOC4342166		0.34	0.56	0.4	0.2	0.13	0.1	0.433333	0.143333	-1.53417	0.016876	0.0445132	Down
LOC4342193		67.4	70.81	64.87	41.17	38.71	36.59	67.6933	38.8233	-0.832679	1.40336e-56	1.21619e-54	Down
LOC4342198		0.81	0.68	0.78	0.22	0.28	0.25	0.756667	0.25	-1.63035	0.000396246	0.00156615	Down
LOC4342203		14.77	16.24	17.98	7.3	7.13	7.46	16.33	7.29667	-1.19268	3.92159e-21	8.67916e-20	Down
LOC4342222		0.46	0.8	0.47	0	0	0	0.576667	0	-4.78935	0.00131342	0.00465894	Down
LOC4342249		27.94	29.63	26.93	18.32	18.17	18.83	28.1667	18.44	-0.642227	1.1468e-10	1.15658e-09	Down
LOC4342261		0.47	0.4	0.38	0.06	0.12	0.11	0.416667	0.0966667	-2.16272	5.96367e-05	0.000276147	Down
LOC4342270		53.62	50.58	56.1	22.03	23.32	23.17	53.4333	22.84	-1.25658	1.28196e-104	2.85253e-102	Down
LOC4342304		24.98	25.07	26.4	12.91	12.23	13.21	25.4833	12.7833	-1.02583	6.69757e-17	1.13771e-15	Down
LOC4342341		14.85	17.07	17.17	8.67	9.62	10.16	16.3633	9.48333	-0.817913	9.17515e-17	1.54266e-15	Down
LOC4342342		1.8	1.46	1.44	0.79	0.56	0.6	1.56667	0.65	-1.30602	0.000428808	0.00168274	Down
LOC4342404		6.33	6.31	7.73	3.9	3.73	3.28	6.79	3.63667	-0.929991	0.000161159	0.000687	Down
LOC4342430		6.77	7.34	6.11	3.49	4.6	3.45	6.74	3.84667	-0.840942	2.88896e-06	1.67028e-05	Down
LOC4342445		3.24	3	3.54	1.67	2.03	1.64	3.26	1.78	-0.90231	1.29179e-05	6.7156e-05	Down
LOC4342501		5.73	6.31	5.97	2.09	2.45	2.01	6.00333	2.18333	-1.48899	2.98607e-22	7.12588e-21	Down
LOC4342512		10.99	11.1	9.97	5.87	6.85	7.16	10.6867	6.62667	-0.720394	6.34238e-09	5.18195e-08	Down
LOC4342542		4.22	4.7	4.73	2.37	2.11	1.87	4.55	2.11667	-1.13403	5.74432e-12	6.61133e-11	Down
LOC4342593		229.23	226.19	235.23	145.36	145.86	149.51	230.217	146.91	-0.678767	8.49299e-47	5.66942e-45	Down
LOC4342598		14.76	14.35	13.74	9.38	8.96	7.97	14.2833	8.77	-0.733897	3.16073e-15	4.73707e-14	Down
LOC4342602		2.98	2.72	1.98	1.38	1.57	1.63	2.56	1.52667	-0.779171	0.000154785	0.000662455	Down
LOC4342610		113.68	113.5	118.25	77.89	77.45	79.16	115.143	78.1667	-0.589207	5.21288e-46	3.39718e-44	Down
LOC4342654		4.69	4.73	4.76	2.56	2.96	3.32	4.72667	2.94667	-0.709873	7.52227e-06	4.08425e-05	Down
LOC4342662		7.92	5.77	5.81	2.43	3.7	4.37	6.5	3.5	-0.926851	0.00111988	0.00403914	Down
LOC4342686		5.67	5.27	5.85	3.05	2.82	2.68	5.59667	2.85	-1.00516	1.94547e-20	4.16389e-19	Down
LOC4342732		7.27	8.25	6.99	3.71	3.75	3.81	7.50333	3.75667	-1.03414	8.55933e-16	1.34397e-14	Down
LOC4342773		6.72	6.58	6.08	3.15	3.47	4.02	6.46	3.54667	-0.89672	2.66801e-08	2.02814e-07	Down
LOC4342782		0.57	0.77	0.83	0.29	0.25	0.33	0.723333	0.29	-1.36178	0.00840228	0.0242241	Down
LOC4342815		1.61	2.11	1.82	1.16	1.23	1.16	1.84667	1.18333	-0.672993	0.000943465	0.00344713	Down
LOC4342824		20.69	18.15	18.06	7.32	8.47	6.62	18.9667	7.47	-1.37602	2.19268e-21	4.94133e-20	Down
LOC4342844		1.27	1.02	1.09	0.66	0.36	0.46	1.12667	0.493333	-1.21281	0.00760455	0.0222199	Down
LOC4342995		38.06	36.87	39.07	16.63	17.83	17.64	38	17.3667	-1.16009	2.76905e-65	2.87364e-63	Down
LOC4343051		0.99	1.01	0.85	0.66	0.72	0.39	0.95	0.59	-0.764911	0.012936	0.035289	Down
LOC4343080		9.25	8.26	9.04	5.12	4.9	5.1	8.85	5.04	-0.842808	7.0643e-12	8.05546e-11	Down
LOC4343091		6.76	7.85	8.68	4.21	4.2	4.37	7.76333	4.26	-0.86825	3.31366e-16	5.33533e-15	Down
LOC4343108		84.29	86.35	82.5	54.84	51.61	50.44	84.38	52.2967	-0.720435	7.11468e-63	7.02902e-61	Down
LOC4343112		17.17	14.08	17.16	6.6	6.38	6.9	16.1367	6.62667	-1.30003	3.31202e-20	6.98578e-19	Down
LOC4343121		7.68	6	7.09	2.46	2.6	2.41	6.92333	2.49	-1.50666	6.81112e-14	9.21292e-13	Down
LOC4343144		20.13	21.52	19.33	12.63	13.45	12.36	20.3267	12.8133	-0.679103	1.90356e-18	3.6e-17	Down
LOC4343208		14.89	14.01	17.19	4.93	6.63	7.38	15.3633	6.31333	-1.31403	1.00485e-22	2.44762e-21	Down
LOC4343233		10.75	9.79	9.49	4.22	3.87	4.06	10.01	4.05	-1.33793	7.66785e-25	2.1424e-23	Down
LOC4343235		2.24	1.88	1.9	1.41	1.36	1.18	2.00667	1.31667	-0.641905	9.35054e-05	0.000417328	Down
LOC4343312		322.4	315.59	359.08	192.17	218.07	207.98	332.357	206.073	-0.719757	3.58118e-42	2.07146e-40	Down
LOC4343329		19.7	19.98	20.13	11.7	11.66	11.5	19.9367	11.62	-0.810299	2.29117e-33	9.49491e-32	Down
LOC4343331		51.64	52.99	51.79	35.33	36.29	33.13	52.14	34.9167	-0.609131	7.1895e-22	1.67207e-20	Down
LOC4343356		18.53	17.97	18.29	11.69	11.74	12.14	18.2633	11.8567	-0.653503	2.51777e-18	4.70041e-17	Down
LOC4343388		4.88	4.74	4.64	3.25	3.04	3.18	4.75333	3.15667	-0.619747	4.44752e-09	3.73129e-08	Down
LOC4343482		1.77	1.94	1.96	0.86	1.04	0.95	1.89	0.95	-1.02536	6.36591e-05	0.000293124	Down
LOC4343501		0.22	0.22	0.35	0.12	0.03	0.05	0.263333	0.0666667	-2.02761	0.00800925	0.0232266	Down
LOC4343505		0.28	0.44	0.37	0.02	0	0.04	0.363333	0.02	-4.95646	9.01339e-06	4.83319e-05	Down
LOC4343525		1.03	1.41	1.06	0.19	0.1	0.47	1.16667	0.253333	-2.23624	0.00241388	0.00802322	Down
LOC4343552		2.31	2.15	2.39	1.37	1.71	1.48	2.28333	1.52	-0.601391	0.000349429	0.00139653	Down
LOC4343558		3.92	2.68	3.45	1.55	2.03	2.16	3.35	1.91333	-0.838689	0.00658334	0.0196048	Down
LOC4343571		7.88	8.09	9.06	4.83	6.21	5.89	8.34333	5.64333	-0.596083	9.6401e-08	6.83412e-07	Down
LOC4343597		11.49	12.75	12.51	4.77	4.24	4.03	12.25	4.34667	-1.52471	2.75595e-24	7.47193e-23	Down
LOC4343609		8.6	8.79	8.93	4.42	4.39	3.94	8.77333	4.25	-1.07631	2.61039e-13	3.36839e-12	Down
LOC4343689		44.36	48.92	54.24	20.06	23.84	22.57	49.1733	22.1567	-1.17977	4.58529e-24	1.21776e-22	Down
LOC4343690		15.07	16.53	15.73	8.27	9.36	9.04	15.7767	8.89	-0.858318	1.73557e-26	5.29874e-25	Down
LOC4343694		383.76	376.75	400.15	240.88	250.61	246.14	386.887	245.877	-0.684432	5.84319e-83	8.69404e-81	Down
LOC4343709		7.32	4.93	5.66	2.9	3.1	3.8	5.97	3.26667	-0.89981	1.09978e-05	5.78316e-05	Down
LOC4343728		8.25	8.27	9.04	3.68	4.28	4.28	8.52	4.08	-1.09362	1.82094e-19	3.70169e-18	Down
LOC4343751		8.65	8.46	8.1	5.28	5.53	5.39	8.40333	5.4	-0.668616	9.02822e-10	8.17405e-09	Down
LOC4343752		2.72	2.12	2.31	1.29	0.8	1.64	2.38333	1.24333	-0.968149	0.00159329	0.00553017	Down
LOC4343760		5.94	6.25	5.81	3.59	3.8	4.08	6	3.82333	-0.680297	6.35344e-09	5.18756e-08	Down
LOC4343816		12.94	14.87	14.12	4.07	4.21	3.56	13.9767	3.94667	-1.85623	3.30538e-42	1.92093e-40	Down
LOC4343840		0.43	0.62	0.54	0.22	0.16	0.05	0.53	0.143333	-1.90751	0.000563009	0.00215193	Down
LOC4343868		128.37	132.12	124.02	82.26	83.83	84.19	128.17	83.4267	-0.650287	1.16243e-41	6.63071e-40	Down
LOC4343895		0.96	1.82	1.69	0.64	0.73	0.73	1.49	0.7	-1.12229	0.000310745	0.00125328	Down
LOC4343906		126.8	130.26	128.39	80.04	80.41	80.81	128.483	80.42	-0.706463	1.29317e-79	1.78436e-77	Down
LOC4343958		2.71	2.19	2.33	1.49	1.29	1.27	2.41	1.35	-0.868574	8.41315e-06	4.53506e-05	Down
LOC4343965		13.91	13.93	14.79	8.99	9.43	9.78	14.21	9.4	-0.626768	2.81482e-06	1.63009e-05	Down
LOC4343985		21.66	23.47	21.74	13.49	12.96	13.09	22.29	13.18	-0.788701	1.52903e-18	2.90951e-17	Down
LOC4343998		2.75	2.53	2.67	0.61	0.98	1.12	2.65	0.903333	-1.57922	0.000127152	0.000553981	Down
LOC4344010		1.1	1.05	1.31	0.39	0.34	0.25	1.15333	0.326667	-1.86227	5.23608e-07	3.35563e-06	Down
LOC4344018		0.66	0.51	0.41	0.1	0.1	0.1	0.526667	0.1	-2.39456	0.00346712	0.0110582	Down
LOC4344028		71.63	69.33	86.14	35.19	37.9	38.46	75.7	37.1833	-0.865424	6.67785e-29	2.29397e-27	Down
LOC4344040		58.68	60.3	65.03	40.18	42.23	41.8	61.3367	41.4033	-0.59744	1.64532e-21	3.74198e-20	Down
LOC4344041		16.78	15.04	16.02	8.35	7.99	8.91	15.9467	8.41667	-0.952005	2.35243e-26	7.13793e-25	Down
LOC4344043		25.16	26.29	25.06	11.64	11.08	10.37	25.5033	11.03	-1.23919	4.48731e-124	1.40294e-121	Down
LOC4344091		144.86	133.64	151.77	80.37	89.13	83.05	143.423	84.1833	-0.799028	3.55774e-42	2.06274e-40	Down
LOC4344110		120.72	110.78	141.82	75.03	67.47	70.9	124.44	71.1333	-0.836334	3.35906e-27	1.0623e-25	Down
LOC4344197		5.26	5.02	5.01	2.8	3.43	3.01	5.09667	3.08	-0.75714	0.000185212	0.000779043	Down
LOC4344201		1.68	1.4	1.71	0.33	0.57	0.84	1.59667	0.58	-1.48914	0.000150387	0.000645759	Down
LOC4344216		22.78	24.75	25.41	10.52	10.82	10.58	24.3133	10.64	-1.22165	2.24034e-39	1.19512e-37	Down
LOC4344233		5.49	4.91	5.43	2.43	3.03	3.11	5.27667	2.85667	-0.917145	3.05539e-07	2.02428e-06	Down
LOC4344254		3.01	3.74	3.6	1.73	1.5	2.21	3.45	1.81333	-0.982817	3.61253e-06	2.05542e-05	Down
LOC4344263		33.04	32.56	28.59	11.02	12.42	14.15	31.3967	12.53	-1.35722	1.2239e-26	3.76923e-25	Down
LOC4344291		3.18	3.15	2.76	0.78	1.1	0.95	3.03	0.943333	-1.7182	1.31114e-23	3.3839e-22	Down
LOC4344298		10.36	9.92	9.38	6.06	5.84	5.99	9.88667	5.96333	-0.758262	1.91436e-20	4.10085e-19	Down
LOC4344319		30.16	30	28.74	16.94	19.92	20.56	29.6333	19.14	-0.6616	1.69709e-15	2.59223e-14	Down
LOC4344338		1.79	1.35	1.65	0.71	0.77	1.03	1.59667	0.836667	-0.962089	0.0106936	0.0298815	Down
LOC4344371		4.57	5.06	5.04	1.41	1.12	1.33	4.89	1.28667	-1.95482	5.59192e-11	5.81781e-10	Down
LOC4344387		8.98	10.05	12.32	6.28	7.06	6.22	10.45	6.52	-0.712702	3.57602e-09	3.0248e-08	Down
LOC4344416		203.17	199.59	222.85	104.02	117.05	109.58	208.537	110.217	-0.950273	1.04946e-70	1.21124e-68	Down
LOC4344431		10.42	9.15	11.04	6.31	6.13	6.32	10.2033	6.25333	-0.734984	5.50062e-13	6.9175e-12	Down
LOC4344439		4.28	4.82	5.75	3.03	3.15	3.34	4.95	3.17333	-0.670271	0.00682446	0.0202423	Down
LOC4344442		11.3	10.38	12.22	5.73	6.46	5.78	11.3	5.99	-0.946292	6.0482e-16	9.57593e-15	Down
LOC4344497		191.45	197.07	209.96	70.02	81.06	78.14	199.493	76.4067	-1.41511	2.16318e-158	1.16149e-155	Down
LOC4344530		27.25	25.24	28.1	13.02	14.13	13.94	26.8633	13.6967	-1.00196	3.77971e-39	2.00333e-37	Down
LOC4344555		26.48	24	26.58	9.91	9.85	9.59	25.6867	9.78333	-1.42538	4.92482e-83	7.37201e-81	Down
LOC4344567		3.65	3.6	3.39	1.62	2.22	1.91	3.54667	1.91667	-0.921217	2.24083e-06	1.31934e-05	Down
LOC4344583		30.66	31.99	31.26	18.9	18.04	19.2	31.3033	18.7133	-0.778776	3.34419e-43	1.99995e-41	Down
LOC4344587		0.79	0.86	0.74	0.33	0.27	0.13	0.796667	0.243333	-1.73548	0.00963491	0.0272498	Down
LOC4344608		1.56	1.61	2.02	1.19	0.87	0.86	1.73	0.973333	-0.851144	0.0010678	0.00386654	Down
LOC4344619		1.95	1.74	1.37	0.75	0.46	0.5	1.68667	0.57	-1.59649	5.84597e-05	0.000271205	Down
LOC4344633		69.65	66.19	74.48	29.74	30.93	29.95	70.1067	30.2067	-1.24515	3.42657e-66	3.6014e-64	Down
LOC4344637		13.34	14.2	12.54	7.69	7.39	8.48	13.36	7.85333	-0.796756	1.61024e-16	2.64086e-15	Down
LOC4344719		16.21	16.88	15.75	8.28	8.66	9.33	16.28	8.75667	-0.925403	2.40997e-40	1.32771e-38	Down
LOC4344735		305.16	298.54	328.97	201.99	191.37	178.17	310.89	190.51	-0.737029	2.52907e-45	1.61828e-43	Down
LOC4344737		67.59	66.32	69.74	31.94	31.55	34.5	67.8833	32.6633	-1.0857	1.58975e-42	9.30458e-41	Down
LOC4344876		5.95	6.49	6.15	4.04	4.1	3.78	6.19667	3.97333	-0.670267	1.00856e-07	7.12539e-07	Down
LOC4344895		90.95	83.02	88.85	54.4	55.24	60.24	87.6067	56.6267	-0.659684	2.69812e-33	1.11626e-31	Down
LOC4344897		10.23	9.84	9.18	4.14	4.04	4.19	9.75	4.12333	-1.27204	1.17505e-19	2.40452e-18	Down
LOC4344928		58.26	58.91	60.7	28.17	25.48	25.3	59.29	26.3167	-1.20231	3.86643e-91	6.67811e-89	Down
LOC4344973		77.97	78.03	75.39	52	48.19	53.69	77.13	51.2933	-0.619443	2.64645e-23	6.68351e-22	Down
LOC4344979		0.53	0.2	0.81	0.07	0	0	0.513333	0.0233333	-4.44692	0.00146637	0.00513511	Down
LOC4344996		8.87	7.53	9.07	5.54	5.35	6.27	8.49	5.72	-0.599411	0.00173079	0.00595303	Down
LOC4345036		47.95	49.38	47.34	31.65	28.71	30.68	48.2233	30.3467	-0.698406	1.23379e-47	8.53593e-46	Down
LOC4345105		26.35	22.64	24.35	15.12	15.77	14.13	24.4467	15.0067	-0.734644	2.31222e-14	3.26341e-13	Down
LOC4345148		65.96	65.4	72.14	24.92	29.42	27.21	67.8333	27.1833	-1.34987	1.80636e-69	2.05601e-67	Down
LOC4345153		0.41	0.3	0.24	0.1	0.03	0.14	0.316667	0.09	-1.83431	0.0189486	0.0491866	Down
LOC4345191		12.13	13.59	13.5	8.71	9.08	8.7	13.0733	8.83	-0.596962	3.96247e-09	3.33682e-08	Down
LOC4345209		93.88	90.17	91.28	62.54	60.59	58.99	91.7767	60.7067	-0.626826	1.6733e-34	7.28903e-33	Down
LOC4345211		2.62	3.07	2.55	1.19	1.13	0.74	2.74667	1.02	-1.46439	5.47975e-07	3.50089e-06	Down
LOC4345218		4.94	5.28	5.79	1.61	1.75	2.2	5.33667	1.85333	-1.5557	1.11745e-24	3.09415e-23	Down
LOC4345222		5.7	6.04	6.01	1.61	1.87	1.69	5.91667	1.72333	-1.81005	2.13713e-20	4.56222e-19	Down
LOC4345261		51.96	49.43	48.85	25.45	27.57	29.77	50.08	27.5967	-0.890663	6.67068e-45	4.21379e-43	Down
LOC4345270		5.11	3.74	5.43	2.59	3.16	3.06	4.76	2.93667	-0.725549	0.0013487	0.00477447	Down
LOC4345286		104.43	102.25	107.18	69.31	65.29	66.75	104.62	67.1167	-0.670695	3.8096e-47	2.5921e-45	Down
LOC4345302		0.24	0.1	0.14	0.03	0.06	0.02	0.16	0.0366667	-2.28719	0.0136473	0.0369883	Down
LOC4345308		74.57	78.68	73.45	44.77	40.75	40.71	75.5667	42.0767	-0.87498	5.38165e-80	7.4675e-78	Down
LOC4345537		20.68	21.02	20.12	10.66	14.15	13.86	20.6067	12.89	-0.70805	1.82522e-10	1.79606e-09	Down
LOC4345565		5.92	5.97	6.1	2.12	2.15	2.61	5.99667	2.29333	-1.41925	4.41707e-22	1.03902e-20	Down
LOC4345583		5.99	6.5	7.78	4.09	4.33	4.18	6.75667	4.2	-0.715551	2.55652e-05	0.000126464	Down
LOC4345586		7.75	8.26	6.5	4.81	4.81	4.05	7.50333	4.55667	-0.751669	1.4686e-05	7.56316e-05	Down
LOC4345595		24.46	24.03	22.66	14.16	14.07	12.79	23.7167	13.6733	-0.825052	2.99598e-35	1.35032e-33	Down
LOC4345610		1.67	1.79	1.7	0.72	0.5	0.69	1.72	0.636667	-1.46605	1.17956e-10	1.18817e-09	Down
LOC4345652		1.87	2.03	2.36	0.9	0.72	0.78	2.08667	0.8	-1.44751	3.86195e-06	2.19077e-05	Down
LOC4345738		38.16	44.39	37.13	23.75	25.21	26.54	39.8933	25.1667	-0.695803	6.3236e-15	9.3079e-14	Down
LOC4345742		1.04	1.21	1.29	0.57	0.86	0.75	1.18	0.726667	-0.734436	0.00167821	0.00579154	Down
LOC4345763		47.33	47.27	50.37	3.83	3.4	2.83	48.3233	3.35333	-3.87956	2.37775e-185	1.83525e-182	Down
LOC4345795		1.48	1.42	1.33	0.72	0.71	0.83	1.41	0.753333	-0.932652	3.70012e-05	0.0001778	Down
LOC4345902		49.3	49.11	54.12	25.74	30.09	31.95	50.8433	29.26	-0.827672	3.43242e-26	1.03135e-24	Down
LOC4345904		816.45	788.07	795.78	473.88	509.3	520.76	800.1	501.313	-0.705377	2.04683e-66	2.16046e-64	Down
LOC4345923		1.31	1.31	1.14	0.75	0.53	0.53	1.25333	0.603333	-1.08461	0.00259044	0.00854172	Down
LOC4345925		0.96	0.89	0.92	0.46	0.64	0.48	0.923333	0.526667	-0.843718	0.00592075	0.0178164	Down
LOC4345960		32.58	33.68	33.98	20.33	23.69	22.9	33.4133	22.3067	-0.613944	3.9845e-14	5.5041e-13	Down
LOC4345964		123.21	123.55	132.01	42.21	45.3	46.11	126.257	44.54	-1.53363	3.18765e-126	1.06394e-123	Down
LOC4345998	OsSPL14	121.55	114.96	129.68	69.64	76.17	75.46	122.063	73.7567	-0.757428	1.07334e-49	7.91354e-48	Down
LOC4346016		202.27	200.97	199.66	107.34	110.67	110.19	200.967	109.4	-0.908048	3.0142e-108	7.09026e-106	Down
LOC4346081		8.23	9.37	9.02	5.03	5.85	6.62	8.87333	5.83333	-0.635264	0.000458584	0.00178793	Down
LOC4346085		27.63	26.16	28.91	15.65	16.5	17.62	27.5667	16.59	-0.762791	1.21233e-18	2.32659e-17	Down
LOC4346137		300.38	314.2	348.67	195.36	224.15	219.32	321.083	212.943	-0.622506	1.03316e-27	3.32265e-26	Down
LOC4346141		0.67	0.8	0.99	0.09	0.19	0.36	0.82	0.213333	-2.14178	0.000538223	0.0020684	Down
LOC4346157		4.1	4.3	4.51	2.7	2.7	3.17	4.30333	2.85667	-0.621016	0.000457097	0.0017827	Down
LOC4346182		4.8	4.33	4.77	2.04	2.07	2.36	4.63333	2.15667	-1.13355	4.99606e-08	3.66056e-07	Down
LOC4346230		1.9	2.83	3.37	0.95	0.96	1.36	2.7	1.09	-1.33741	3.70273e-06	2.10238e-05	Down
LOC4346234		12.66	13.6	13.55	7.17	7.67	6.95	13.27	7.26333	-0.899416	1.18665e-21	2.72642e-20	Down
LOC4346236		12.66	13.04	13.25	4.72	6.14	6.11	12.9833	5.65667	-1.23028	2.28154e-21	5.13221e-20	Down
LOC4346312		95.62	98.05	99.95	47.55	54.42	56.29	97.8733	52.7533	-0.923563	8.86599e-31	3.27816e-29	Down
LOC4346326		14.55	15.27	15.1	7.83	10.5	10.05	14.9733	9.46	-0.69342	2.27234e-06	1.3363e-05	Down
LOC4346335		225.34	238.63	229.64	124.21	135.11	134.99	231.203	131.437	-0.845426	2.01072e-91	3.52218e-89	Down
LOC4346338		12.34	10.27	13.74	7.24	7.78	8.24	12.1167	7.75333	-0.674087	5.77964e-09	4.75362e-08	Down
LOC4346379		9.31	9.59	9.26	5.02	4.43	4.45	9.38667	4.63333	-1.04997	9.08791e-16	1.42155e-14	Down
LOC4346402		53.62	54.87	53.41	35.94	33.42	34.51	53.9667	34.6233	-0.670537	1.77248e-53	1.46416e-51	Down
LOC4346431		38.38	41.98	39.16	22.33	22.71	21.06	39.84	22.0333	-0.885034	1.14783e-39	6.16309e-38	Down
LOC4346435		3.42	2.89	3.95	1.63	1.83	1.86	3.42	1.77333	-0.977601	0.000277087	0.00112971	Down
LOC4346484		0.65	0.65	0.75	0.16	0.08	0.08	0.683333	0.106667	-2.66999	0.00552813	0.0167492	Down
LOC4346499		7.07	6.85	7.53	2.72	3.22	3.14	7.15	3.02667	-1.27224	1.46251e-15	2.24502e-14	Down
LOC4346520		74.27	76.73	76.3	44.24	45.31	43.74	75.7667	44.43	-0.800566	6.31049e-59	5.70926e-57	Down
LOC4346551		0.35	0.5	0.31	0	0	0	0.386667	0	-5.40612	9.8639e-05	0.000438654	Down
LOC4346609		25.85	22.2	21.43	12.97	13.91	15.04	23.16	13.9733	-0.75981	1.62173e-14	2.31935e-13	Down
LOC4346625		12.64	11.39	12.69	6.56	7.04	7.14	12.24	6.91333	-0.854589	4.8378e-16	7.71891e-15	Down
LOC4346684		14.77	13.51	13.36	8.45	7.62	8.13	13.88	8.06667	-0.813844	7.74665e-12	8.78084e-11	Down
LOC4346706		51.98	52.99	54.43	30.16	31.91	30.83	53.1333	30.9667	-0.809456	2.12174e-55	1.81332e-53	Down
LOC4346713		50.01	47.86	53.63	24.73	20.88	25.23	50.5	23.6133	-1.12699	3.04913e-38	1.55922e-36	Down
LOC4346740		10.4	11.54	11.36	7.21	6.56	7.75	11.1	7.17333	-0.660012	2.53078e-14	3.56576e-13	Down
LOC4346864		257.21	253.91	258.23	159.25	155.44	152.61	256.45	155.767	-0.749718	1.0309e-102	2.23353e-100	Down
LOC4346878		1.14	1.41	1.05	0.16	0.88	0.55	1.2	0.53	-1.20951	0.0123937	0.033971	Down
LOC4346885		13.08	13.18	13.42	5.8	5.34	4.93	13.2267	5.35667	-1.33441	8.8345e-29	3.00556e-27	Down
LOC4346940		30.54	33.35	29.82	15.35	15.27	14.88	31.2367	15.1667	-1.07675	1.44878e-62	1.41997e-60	Down
LOC4347040		9.69	11.24	12.17	5.96	7.28	6.67	11.0333	6.63667	-0.762391	4.17354e-06	2.36031e-05	Down
LOC4347055		2.41	1.87	2.3	0.68	0.23	0.75	2.19333	0.553333	-2.01087	1.50118e-05	7.7213e-05	Down
LOC4347072		16.12	16.06	16.94	10.59	10.46	11.41	16.3733	10.82	-0.62799	6.93168e-13	8.65986e-12	Down
LOC4347076		5.55	5.31	5.85	1.78	2.47	2.22	5.57	2.15667	-1.40227	1.29013e-16	2.12574e-15	Down
LOC4347077		0.9	0.69	0.96	0.2	0	0.25	0.85	0.15	-2.53067	0.000168728	0.000715802	Down
LOC4347098		19.25	18.45	20.22	12.09	12.29	11.95	19.3067	12.11	-0.703286	6.45264e-21	1.40789e-19	Down
LOC4347103		260.94	262.86	274.2	122.44	126.45	118.41	266	122.433	-1.14991	3.25633e-194	2.59445e-191	Down
LOC4347224		6.64	6.01	6.13	3.74	3.65	4.4	6.26	3.93	-0.711693	2.40772e-05	0.000119654	Down
LOC4347225		9.52	10.19	9.72	3.44	3.22	4.29	9.81	3.65	-1.457	2.626e-21	5.88563e-20	Down
LOC4347259		0.04	0.29	0.11	0	0	0	0.146667	0	-4.46644	0.00546326	0.0165934	Down
LOC4347291		5.45	4.98	5.36	1.63	3.27	3.07	5.26333	2.65667	-1.01807	3.50846e-07	2.30344e-06	Down
LOC4347302		2.75	2.78	2.64	1.51	1.49	1.88	2.72333	1.62667	-0.773732	0.00245676	0.00814491	Down
LOC4347367		23.97	23.64	21.17	14.73	13.64	14.05	22.9267	14.14	-0.727221	6.4926e-36	3.00301e-34	Down
LOC4347395		7.25	6.95	8.09	4.54	4.77	5.26	7.43	4.85667	-0.64418	0.00275447	0.00901869	Down
LOC4347407		1	1.3	1.04	0.68	0.5	0.78	1.11333	0.653333	-0.790364	0.0182137	0.0475238	Down
LOC4347415		365.94	385.21	372.43	141.03	151.98	171.79	374.527	154.933	-1.30423	3.08652e-53	2.5243e-51	Down
LOC4347431		2.05	1.82	1.87	0.6	0.47	0.6	1.91333	0.556667	-1.80956	1.52613e-10	1.51686e-09	Down
LOC4347499		5.37	4.38	4.8	2.87	2.94	2.81	4.85	2.87333	-0.786036	9.58287e-07	5.92904e-06	Down
LOC4347510		3.75	2.81	3.07	1.48	1.4	1.51	3.21	1.46333	-1.16036	1.92745e-09	1.67215e-08	Down
LOC4347520		6.39	5.73	7.73	3.55	4.34	4.54	6.61667	4.14333	-0.70544	7.6295e-05	0.0003457	Down
LOC4347525		27.12	28.34	29.24	19.13	18.12	20.33	28.2333	19.1933	-0.587298	4.56234e-14	6.27074e-13	Down
LOC4347618		4.44	4.74	5.3	2.2	2.42	2.13	4.82667	2.25	-1.13245	3.04152e-06	1.75233e-05	Down
LOC4347620		4.18	4.58	4.54	2.21	2.23	2.55	4.43333	2.33	-0.960034	0.00014185	0.000612617	Down
LOC4347624		1.86	2.27	2	1.06	1.29	1.45	2.04333	1.26667	-0.718995	0.00256523	0.00846699	Down
LOC4347626		11.02	11.17	9.34	7.02	6.45	7.07	10.51	6.84667	-0.648779	1.92741e-09	1.67215e-08	Down
LOC4347643		7.88	7.31	7.68	3.86	3.56	3.65	7.62333	3.69	-1.07889	4.28841e-08	3.16934e-07	Down
LOC4347665		22.79	23.33	23.78	12.21	12.14	10.71	23.3	11.6867	-1.02594	2.20509e-45	1.41464e-43	Down
LOC4347681		39.92	39.95	40.61	16.02	16.24	16.67	40.16	16.31	-1.33066	3.24575e-67	3.50074e-65	Down
LOC4347700		4.85	4.89	4.56	1.58	1.87	2.04	4.76667	1.83	-1.41256	1.40069e-14	2.01254e-13	Down
LOC4347712		34.76	36.12	33.72	14.02	14.84	16.41	34.8667	15.09	-1.23903	1.08997e-65	1.13592e-63	Down
LOC4347720		12.65	12.14	13.15	7.93	8.19	8.6	12.6467	8.24	-0.648327	1.01581e-09	9.16343e-09	Down
LOC4347723		292.9	268.85	306.03	157.38	158.19	159.96	289.26	158.51	-0.898152	3.1098e-72	3.71058e-70	Down
LOC4347767		47.04	45.34	46.69	23.76	22.12	24.42	46.3567	23.4333	-1.0145	3.8737e-60	3.58339e-58	Down
LOC4347808		0.46	0.4	0.37	0.03	0.09	0.09	0.41	0.07	-2.64405	0.000313965	0.00126523	Down
LOC4347818		6.39	6.89	7.01	4.82	4.3	4.36	6.76333	4.49333	-0.619553	5.78864e-09	4.75944e-08	Down
LOC4347823		23.81	22.41	22.67	9.84	11.97	10.45	22.9633	10.7533	-1.12565	1.87079e-37	9.16801e-36	Down
LOC4347830		27.81	26.4	30.57	14.66	14.51	15.95	28.26	15.04	-0.94009	2.22462e-20	4.7408e-19	Down
LOC4347846		38.79	40.06	40.2	22.02	22.7	20.99	39.6833	21.9033	-0.887316	4.55765e-64	4.59467e-62	Down
LOC4347859		1.62	1.77	1.87	0.74	1.05	0.96	1.75333	0.916667	-0.966179	1.30492e-05	6.78104e-05	Down
LOC4347885		37.26	37.81	39.37	21.15	21.73	21.47	38.1467	21.45	-0.860941	9.3419e-63	9.19266e-61	Down
LOC4347887		14.21	14.12	14.97	8.87	9.79	9.96	14.4333	9.54	-0.628135	5.71082e-12	6.5789e-11	Down
LOC4347890		78.25	77.48	75.78	42.1	48.93	45.74	77.17	45.59	-0.79013	5.00469e-43	2.95719e-41	Down
LOC4347891		6.39	6.28	5.98	3.33	2.66	3.16	6.21667	3.05	-1.05684	1.89615e-09	1.64731e-08	Down
LOC4347894		15.63	15.83	14.72	10.58	10.04	10.56	15.3933	10.3933	-0.5975	2.14524e-06	1.26547e-05	Down
LOC4347919		4.41	4.2	5.33	2.76	2.52	2.98	4.64667	2.75333	-0.78429	0.000578296	0.0022049	Down
LOC4347954		65.56	69.83	70.44	39.3	38.85	37.8	68.61	38.65	-0.858378	4.29333e-80	5.99102e-78	Down
LOC4348005		1.09	0.93	1.1	0.55	0.79	0.55	1.04	0.63	-0.7619	0.015126	0.0405204	Down
LOC4348043		40.06	38.04	43.61	21.47	23.63	23.24	40.57	22.78	-0.862998	4.33554e-21	9.56957e-20	Down
LOC4348105		23.04	21.47	21.84	8.33	7.3	8.84	22.1167	8.15667	-1.46977	3.0255e-53	2.4909e-51	Down
LOC4348119		157.07	168.12	161.17	30.52	34.11	39.98	162.12	34.87	-2.24772	8.10729e-87	1.29188e-84	Down
LOC4348122		134.85	140.14	143.45	54.35	63.09	54.48	139.48	57.3067	-1.3139	1.56391e-108	3.75019e-106	Down
LOC4348135		1	1.02	1.36	0.53	0.86	0.53	1.12667	0.64	-0.838424	0.0108873	0.03033	Down
LOC4348151		2.43	2.62	2.55	1.63	0.82	1.22	2.53333	1.22333	-1.07902	0.00177705	0.00609431	Down
LOC4348176		693.27	669.34	737.31	443.6	439.66	416.85	699.973	433.37	-0.722032	3.735e-73	4.54437e-71	Down
LOC4348231		6.27	5.73	5.85	3.31	3.36	3.48	5.95	3.38333	-0.844731	7.06594e-10	6.49746e-09	Down
LOC4348245		1.98	1.59	2.1	0.78	0.69	0.68	1.89	0.716667	-1.42966	9.10269e-08	6.47171e-07	Down
LOC4348247		1.05	1.02	1.11	0.37	0.51	0.55	1.06	0.476667	-1.18963	0.000353893	0.00141231	Down
LOC4348261		1.75	3.07	2.9	0.47	1.48	1.46	2.57333	1.13667	-1.2111	0.000858065	0.00316366	Down
LOC4348271		0.73	0.87	0.77	0.3	0.3	0.33	0.79	0.31	-1.38548	2.95595e-08	2.23406e-07	Down
LOC4348304		0.47	0.5	0.63	0.16	0.13	0.22	0.533333	0.17	-1.69912	0.00243062	0.00807121	Down
LOC4348390		1.38	1.24	1.58	0.65	0.88	0.68	1.4	0.736667	-0.95456	0.000344405	0.00137823	Down
LOC4348440		0.22	0.13	0.16	0.03	0.02	0	0.17	0.0166667	-3.27292	0.00989909	0.0279202	Down
LOC4348471		3.58	3.42	3.68	1.63	1.75	1.97	3.56	1.78333	-1.03416	7.26907e-08	5.22979e-07	Down
LOC4348481		42.08	42.16	39.23	23.63	23.02	21.98	41.1567	22.8767	-0.879521	7.14305e-57	6.23414e-55	Down
LOC4348530		20.28	21.81	21.3	10.05	9.84	9.2	21.13	9.69667	-1.15372	6.33384e-53	5.16302e-51	Down
LOC4348535		5.13	4.87	5.1	1.6	1.23	1.41	5.03333	1.41333	-1.86381	2.1399e-15	3.23659e-14	Down
LOC4348542		1.24	1.86	1.38	0.92	0.6	1.1	1.49333	0.873333	-0.805416	0.00652132	0.0194412	Down
LOC4348552		10.98	9.18	10.05	3.8	3.01	2.7	10.07	3.17	-1.68432	5.31685e-21	1.16626e-19	Down
LOC4348574	PLA1	275.54	274.84	270.69	159.04	169.73	175.63	273.69	168.133	-0.733569	1.39026e-79	1.90767e-77	Down
LOC4348581		13.71	14.56	12.98	7.72	7.04	7.4	13.75	7.38667	-0.926679	7.5173e-31	2.79623e-29	Down
LOC4348614		24.61	22.69	22.83	10.14	12.24	11.99	23.3767	11.4567	-1.0594	2.09451e-33	8.70916e-32	Down
LOC4348626		26.04	26.22	26.82	15.97	16.86	14.89	26.36	15.9067	-0.75935	1.37298e-32	5.54106e-31	Down
LOC4348628		3.4	3.9	3.4	2.43	1.97	2.01	3.56667	2.13667	-0.767462	1.20833e-06	7.36541e-06	Down
LOC4348636		62.3	57.84	63.88	39.09	37.95	39.92	61.34	38.9867	-0.684187	1.54044e-32	6.19664e-31	Down
LOC4348650		3.64	3.66	3.86	1.69	1.71	1.57	3.72	1.65667	-1.19978	2.0263e-11	2.19796e-10	Down
LOC4348659		14.68	15.82	15.28	9.39	10.01	10.68	15.26	10.0267	-0.63689	3.92533e-11	4.1521e-10	Down
LOC4348661		1.48	1.61	2.44	0.78	0.72	0.49	1.84333	0.663333	-1.50397	0.000750304	0.00279809	Down
LOC4348673		11.29	11.63	10.49	1.74	1.97	2.03	11.1367	1.91333	-2.57068	1.40863e-50	1.07051e-48	Down
LOC4348674		9.38	10.62	9.3	2.6	2.71	2.97	9.76667	2.76	-1.85325	8.97804e-36	4.12172e-34	Down
LOC4348726		1.19	1.44	1.56	0.67	0.79	1.04	1.39667	0.833333	-0.781015	0.000123421	0.000538773	Down
LOC4348741		1.66	1.75	1.42	0.94	1.02	1	1.61	0.986667	-0.737489	0.00681696	0.0202249	Down
LOC4348802		25.59	26.95	24.81	9.42	13.27	11.39	25.7833	11.36	-1.21337	5.40066e-33	2.20117e-31	Down
LOC4348859		3.42	3.44	3.29	2.19	2.09	2.02	3.38333	2.1	-0.718021	7.00921e-09	5.70037e-08	Down
LOC4348916		1.55	1.17	1.4	0.62	0.56	0.69	1.37333	0.623333	-1.16127	0.000430739	0.00168951	Down
LOC4348931		0.86	0.67	0.7	0.16	0.43	0.45	0.743333	0.346667	-1.11474	0.00702624	0.0207535	Down
LOC4348947		0.08	0.2	0.2	0	0.04	0	0.16	0.0133333	-3.82823	0.00976486	0.0275848	Down
LOC4349003		0.73	1	1.05	0.54	0.55	0.35	0.926667	0.48	-0.985617	0.0190104	0.0493317	Down
LOC4349014		6.98	5.47	7.95	4.05	4.24	4.04	6.8	4.11	-0.766434	1.65903e-05	8.47146e-05	Down
LOC4349023		77.5	77.86	79.18	37.53	33.45	37.07	78.18	36.0167	-1.14848	5.12505e-84	7.76586e-82	Down
LOC4349042		32.14	36.29	38.87	15.85	17.23	17.54	35.7667	16.8733	-1.11393	1.36829e-22	3.31002e-21	Down
LOC4349055		4.09	5.7	6.66	3.08	3.6	4.38	5.48333	3.68667	-0.602082	0.00937492	0.0266151	Down
LOC4349072		25.33	25.7	26.57	8.62	9.84	10.38	25.8667	9.61333	-1.45858	3.43024e-84	5.26233e-82	Down
LOC4349100		70.1	72.94	66.23	44.58	41.28	42.9	69.7567	42.92	-0.731061	2.79026e-55	2.36827e-53	Down
LOC4349102		19.01	19.06	18.48	11.94	12.17	12.23	18.85	12.1133	-0.668219	6.73441e-19	1.31697e-17	Down
LOC4349148		8.47	9.23	9.91	3.71	4.04	4.13	9.20333	3.96	-1.24809	1.0936e-15	1.69772e-14	Down
LOC4349190		8.8	8.42	10.11	4.87	4.22	4.44	9.11	4.51	-1.0441	3.18603e-15	4.77209e-14	Down
LOC4349204		1.29	2.09	1.57	0.68	0.31	0.37	1.65	0.453333	-1.88836	7.174e-05	0.000327101	Down
LOC4349237		29.42	27.56	29.59	17.38	18.83	18.16	28.8567	18.1233	-0.701802	2.23873e-19	4.53232e-18	Down
LOC4349251		59.01	61.14	61.25	39.63	40.62	39.44	60.4667	39.8967	-0.630301	4.8965e-45	3.12503e-43	Down
LOC4349252		8.02	6.7	6.92	3.84	4.75	5.64	7.21333	4.74333	-0.63425	0.000222	0.000920769	Down
LOC4349270		5.68	5.11	5.81	2.45	2.38	2.7	5.53333	2.51	-1.1722	5.73977e-09	4.72555e-08	Down
LOC4349343		8.71	9.82	10.18	6.33	6.55	6.31	9.57	6.39667	-0.615778	3.47695e-08	2.60313e-07	Down
LOC4349345		1.79	1.65	1.4	0.57	0.62	0.41	1.61333	0.533333	-1.63018	1.07589e-06	6.61853e-06	Down
LOC4349374		1.52	1.73	1.71	0.81	0.47	0.85	1.65333	0.71	-1.25317	0.000296196	0.00120068	Down
LOC4349388		3.77	3.98	4.33	2.07	2.38	2.26	4.02667	2.23667	-0.879071	4.25659e-05	0.000202141	Down
LOC4349417		1.7	1.42	1.47	0.85	0.75	0.55	1.53	0.716667	-1.12369	7.78056e-05	0.000351935	Down
LOC4349464		11.12	11.5	11.37	7.25	6.98	5.9	11.33	6.71	-0.794589	3.48583e-14	4.82875e-13	Down
LOC4349468		37.97	39.58	40.04	19.19	18.05	20.26	39.1967	19.1667	-1.06351	2.71213e-51	2.10651e-49	Down
LOC4349491		171.6	160.63	166.46	103.16	99.99	104.73	166.23	102.627	-0.726785	2.36634e-36	1.11115e-34	Down
LOC4349494		11.76	11.99	11.48	7.05	7.84	8.72	11.7433	7.87	-0.608139	2.37188e-07	1.60151e-06	Down
LOC4349497		38.6	40.21	38.85	16	18.78	18.81	39.22	17.8633	-1.16566	1.31712e-48	9.42944e-47	Down
LOC4349498		0.5	0.64	0.84	0.18	0.14	0.14	0.66	0.153333	-2.13056	0.00130928	0.00464759	Down
LOC4349554		0.59	0.52	0.66	0.46	0.13	0.16	0.59	0.25	-1.2585	0.0168165	0.0443703	Down
LOC4349565		33.7	37.36	36.24	12.55	14.08	13.38	35.7667	13.3367	-1.45368	2.86462e-114	7.52695e-112	Down
LOC4349593		31.81	31.48	35.53	22.97	22.08	21.78	32.94	22.2767	-0.594766	2.37632e-10	2.31438e-09	Down
LOC4349600		227.45	213.03	239.85	116.63	118.11	120.88	226.777	118.54	-0.966432	2.37968e-75	2.98353e-73	Down
LOC4349619		5.92	7.28	7.52	4.32	3.95	5.67	6.90667	4.64667	-0.604928	7.55392e-06	4.10053e-05	Down
LOC4349628		21.26	21.64	21.57	13.5	12.43	12.82	21.49	12.9167	-0.766127	4.27221e-28	1.40505e-26	Down
LOC4349659		17.76	17.21	17.59	11.28	12.62	11.86	17.52	11.92	-0.586517	2.70834e-14	3.80292e-13	Down
LOC4349666		6.1	6.45	6.39	4.01	4.5	4.22	6.31333	4.24333	-0.601339	0.000306287	0.00123671	Down
LOC4349683		8.42	7.6	7.22	4.07	4.83	4.13	7.74667	4.34333	-0.880971	2.90035e-14	4.04493e-13	Down
LOC4349740		4.08	3.74	4.74	0.89	1.63	2.09	4.18667	1.53667	-1.47849	4.28227e-06	2.41755e-05	Down
LOC4349769		150.26	142.68	150.27	87.51	88.83	86.51	147.737	87.6167	-0.784391	6.48496e-62	6.23237e-60	Down
LOC4349792		2.59	1.94	3.15	0.64	0.78	0.74	2.56	0.72	-1.85901	8.13579e-11	8.35187e-10	Down
LOC4349820		313.04	289.69	325.25	180.93	200.95	193.07	309.327	191.65	-0.721013	4.97027e-42	2.8549e-40	Down
LOC4349828		59.18	62.63	62.05	34.62	41.12	34.57	61.2867	36.77	-0.767954	3.01981e-24	8.17831e-23	Down
LOC4349876		0.71	0.86	0.8	0.48	0.08	0.16	0.79	0.24	-1.76394	0.0191569	0.049649	Down
LOC4349891		12.05	14.03	14.48	4.68	4.54	4.95	13.52	4.72333	-1.54712	5.48669e-47	3.69253e-45	Down
LOC4349901		17.96	17.5	17.49	10.12	10.03	9.58	17.65	9.91	-0.86291	2.51439e-41	1.41788e-39	Down
LOC4349999		1.51	1.79	2.06	1.1	0.84	1.37	1.78667	1.10333	-0.733558	0.0120241	0.0330457	Down
LOC4350008		1.69	1.65	1.95	0.53	0.79	0.85	1.76333	0.723333	-1.31805	6.4701e-06	3.55122e-05	Down
LOC4350051		41.5	39.7	43.39	16.98	16.91	17.64	41.53	17.1767	-1.30392	1.48409e-78	1.97073e-76	Down
LOC4350066		33.31	31.18	30.34	20.73	20.71	19.44	31.61	20.2933	-0.658137	2.92964e-23	7.36106e-22	Down
LOC4350171		25.86	25.54	27.63	18.24	16.54	16.7	26.3433	17.16	-0.681387	1.44002e-28	4.81937e-27	Down
LOC4350186		17.26	17.57	17.63	8.23	9.47	8.57	17.4867	8.75667	-1.02878	4.84931e-23	1.20133e-21	Down
LOC4350199		6.95	6.02	6.64	4.22	3.52	3.09	6.53667	3.61	-0.886695	8.5976e-11	8.80764e-10	Down
LOC4350287		33.75	33.42	35.58	17.69	22.65	21.38	34.25	20.5733	-0.765885	8.96735e-15	1.30208e-13	Down
LOC4350320		3.73	3.5	3.23	1.7	2.07	1.92	3.48667	1.89667	-0.908161	2.18439e-08	1.67658e-07	Down
LOC4350330		23.43	25.84	22.2	15.39	13.86	14.33	23.8233	14.5267	-0.74369	1.23696e-29	4.42779e-28	Down
LOC4350361		0.73	0.8	0.51	0.15	0.19	0.2	0.68	0.18	-1.9401	1.85181e-07	1.27014e-06	Down
LOC4350369		20.42	21.17	20.33	12.96	14.18	14.9	20.64	14.0133	-0.59561	2.78907e-11	2.9886e-10	Down
LOC4350396		0.28	0.28	0.36	0.08	0.12	0	0.306667	0.0666667	-2.34617	0.0103074	0.0289199	Down
LOC4350399		9.97	9.51	9.89	5.26	5.45	5.62	9.79	5.44333	-0.877499	6.08217e-12	6.98714e-11	Down
LOC4350429		0.28	0.2	0.2	0	0.04	0.04	0.226667	0.0266667	-3.11253	0.0158987	0.042324	Down
LOC4350434		1.59	1.62	2.01	1.12	0.84	1.24	1.74	1.06667	-0.731699	0.000543638	0.00208758	Down
LOC4350435		3.59	3.16	2.83	1.7	1.98	2.32	3.19333	2	-0.70553	0.000360951	0.00143793	Down
LOC4350490		2.87	2.88	2.85	1.31	1.94	1.68	2.86667	1.64333	-0.832879	6.08938e-09	4.98845e-08	Down
LOC4350508		1.63	1.76	1.91	0.84	0.74	0.7	1.76667	0.76	-1.24822	1.36478e-13	1.79588e-12	Down
LOC4350514		1.39	1.22	0.97	0.62	0.57	0.62	1.19333	0.603333	-0.914999	0.00126705	0.00451456	Down
LOC4350557		28.29	27.28	29.16	15.45	16.2	17.49	28.2433	16.38	-0.816342	1.07375e-26	3.31923e-25	Down
LOC4350564		0.26	0.21	0.09	0	0	0.04	0.186667	0.0133333	-3.62089	0.0167078	0.0441308	Down
LOC4350569		1.12	1.34	1.23	0.56	0.27	0.46	1.23	0.43	-1.54848	3.49427e-05	0.000168861	Down
LOC4350587		2.37	2.26	2.46	1.29	1.1	0.7	2.36333	1.03	-1.23128	4.02127e-06	2.27749e-05	Down
LOC4350605		4.62	6.31	5.72	1.39	0.99	2.36	5.55	1.58	-1.84116	1.76281e-09	1.53525e-08	Down
LOC4350631		11.13	10.26	8.06	5.17	6.48	7.36	9.81667	6.33667	-0.663442	0.000145565	0.000627125	Down
LOC4350632		0.46	0.45	0.39	0.24	0.22	0.15	0.433333	0.203333	-1.12462	0.0156491	0.0417405	Down
LOC4350679		1.31	1.08	1.43	0.9	0.79	0.49	1.27333	0.726667	-0.839934	0.0162102	0.0429957	Down
LOC4350731		0.67	0.88	0.58	0.22	0.34	0.48	0.71	0.346667	-1.04738	0.00153169	0.00533135	Down
LOC4350768		3.45	3.82	3.15	1.68	1.34	1.49	3.47333	1.50333	-1.24212	2.86862e-09	2.44402e-08	Down
LOC4350784		26.67	27.87	27.76	18.71	18.61	18.02	27.4333	18.4467	-0.602993	2.00058e-21	4.51667e-20	Down
LOC4350787		5.94	4.91	6.13	3.26	3.25	3.46	5.66	3.32333	-0.798043	2.8719e-05	0.000140712	Down
LOC4350808		17.1	15.47	15.4	10.28	9.76	11.16	15.99	10.4	-0.651121	2.61204e-09	2.23544e-08	Down
LOC4350852		12.01	12.23	11.92	5.06	4.92	5.09	12.0533	5.02333	-1.29427	3.45499e-55	2.92243e-53	Down
LOC4350853		0.92	0.87	0.76	0.27	0.34	0.58	0.85	0.396667	-1.10793	0.000854127	0.00315102	Down
LOC4350881		23.68	23.28	22.73	13.24	12.05	11.38	23.23	12.2233	-0.956751	1.10812e-38	5.77414e-37	Down
LOC4350894		6.82	7.85	7.19	3.83	4.01	3.52	7.28667	3.78667	-0.984624	3.60234e-16	5.78505e-15	Down
LOC4350912		2.13	2.41	2.22	0.79	0.95	0.98	2.25333	0.906667	-1.34351	1.0125e-06	6.25193e-06	Down
LOC4350923		22.84	21.45	22.37	15.51	14.52	14.3	22.22	14.7767	-0.618776	5.11354e-12	5.91844e-11	Down
LOC4351013		18.21	20.06	20.27	10.73	11.88	12.72	19.5133	11.7767	-0.758914	1.05612e-15	1.6416e-14	Down
LOC4351036		0.95	1	0.98	0.6	0.45	0.38	0.976667	0.476667	-1.07127	1.17787e-05	6.17145e-05	Down
LOC4351055		12.03	11.8	12.57	8.52	7.75	7.48	12.1333	7.91667	-0.64632	4.98257e-12	5.77497e-11	Down
LOC4351078		0.98	0.92	0.93	0.34	0.68	0.51	0.943333	0.51	-0.9279	0.00893777	0.0255465	Down
LOC4351103		12.51	13.34	13.51	5.03	5.72	6.06	13.12	5.60333	-1.25862	5.21971e-49	3.75865e-47	Down
LOC4351117		88.86	86.38	97.71	34.38	32.96	33.44	90.9833	33.5933	-1.46758	2.63038e-77	3.40146e-75	Down
LOC4351144		0.06	0.06	0.01	0	0	0	0.0433333	0	-4.05166	0.0163803	0.0434002	Down
LOC4351224		1.59	1.44	1.72	0.75	0.88	1.07	1.58333	0.9	-0.851454	0.00367241	0.0116303	Down
LOC4351253		4.68	4.94	5.43	2.8	3.06	2.53	5.01667	2.79667	-0.881782	1.4107e-07	9.81216e-07	Down
LOC4351256		1.64	2.07	1.6	1.25	1.12	1.11	1.77	1.16	-0.642646	0.0104139	0.029179	Down
LOC4351275		38.03	40.15	41.66	15.76	15.68	15.84	39.9467	15.76	-1.37209	3.30713e-124	1.06081e-121	Down
LOC4351298		12.33	14.94	15.4	6.48	9.35	10.4	14.2233	8.74333	-0.731459	5.26928e-05	0.000246862	Down
LOC4351314		187.57	177.62	204.99	113.02	108.02	121.7	190.06	114.247	-0.764771	1.65084e-41	9.35186e-40	Down
LOC4351315		38.21	36	41.79	20.38	22.09	18.88	38.6667	20.45	-0.949632	1.65744e-21	3.76606e-20	Down
LOC4351322		9.24	8.53	8.81	5.24	6.21	6.63	8.86	6.02667	-0.586194	7.78135e-05	0.000351935	Down
LOC4351337		33.58	34.88	31.89	19.69	23.06	20.33	33.45	21.0267	-0.701209	6.0139e-24	1.59034e-22	Down
LOC4351351		19.3	20.06	20.42	12.21	11.9	12.52	19.9267	12.21	-0.736464	7.95783e-25	2.22091e-23	Down
LOC4351377		9.5	10.1	10.25	6.19	7.2	6.85	9.95	6.74667	-0.590187	5.23329e-10	4.88131e-09	Down
LOC4351380		11.35	12.92	12.18	8.09	7.64	7.08	12.15	7.60333	-0.706868	8.06459e-15	1.17584e-13	Down
LOC4351455		6.92	6.73	6.41	3.16	3.03	2.58	6.68667	2.92333	-1.2247	1.69968e-07	1.17166e-06	Down
LOC4351470		0.35	0.4	0.33	0.13	0.16	0.11	0.36	0.133333	-1.43995	0.00454718	0.0140952	Down
LOC4351488		56.53	54.6	59.84	36.96	35.51	34.47	56.99	35.6467	-0.707285	9.70518e-26	2.82675e-24	Down
LOC4351489		2.75	2.15	2.95	1.02	1.46	1.99	2.61667	1.49	-0.843476	0.00192508	0.00655377	Down
LOC4351566		0.08	0.04	0.06	0	0	0	0.06	0	-4.05372	0.0149573	0.0401293	Down
LOC4351603		36.02	36.08	35.72	24.79	24.34	21.84	35.94	23.6567	-0.633504	3.36311e-41	1.88785e-39	Down
LOC4351680		1.55	1.03	1.24	0.63	0.6	0.6	1.27333	0.61	-1.08725	0.00325497	0.0104612	Down
LOC4351693		0.61	0.57	1.04	0.29	0.07	0.21	0.74	0.19	-1.98235	0.000381224	0.00151234	Down
LOC4351779		48.72	42.89	50.83	29.7	29.06	29.75	47.48	29.5033	-0.716602	9.59291e-22	2.21633e-20	Down
LOC4351856		19.7	19.14	17.37	10.85	9.92	9.93	18.7367	10.2333	-0.902914	9.91944e-41	5.50562e-39	Down
LOC4351923		9.26	9.4	9.3	4.9	4.81	4.67	9.32	4.79333	-0.988957	1.57997e-31	6.00363e-30	Down
LOC4351926		11.4	11.54	11.94	5.25	5.66	4.34	11.6267	5.08333	-1.2239	6.46818e-18	1.17296e-16	Down
LOC4351944		12.43	11.14	11.96	6.6	5.66	6.42	11.8433	6.22667	-0.957061	7.45672e-28	2.41381e-26	Down
LOC4351962		26.01	26.34	25.63	12.36	10.55	10.47	25.9933	11.1267	-1.24265	1.61298e-51	1.26876e-49	Down
LOC4352065		0.23	0.34	0.43	0.11	0.09	0.14	0.333333	0.113333	-1.57109	0.0180586	0.047199	Down
LOC4352104		28.09	25.19	28.58	14.05	15.42	15.15	27.2867	14.8733	-0.905868	8.10193e-19	1.57195e-17	Down
LOC4352105		3.03	2.39	2.92	1.67	2.02	1.59	2.78	1.76	-0.690888	0.000159243	0.000679651	Down
LOC4352122		45.7	45.27	45.4	30.42	28.27	27.19	45.4567	28.6267	-0.697791	1.75982e-49	1.28979e-47	Down
LOC4352223		18.13	17.83	16.36	11.11	12.19	11.58	17.44	11.6267	-0.616034	2.65291e-09	2.26806e-08	Down
LOC4352280		38.94	38.2	38.32	26.48	24.86	23.48	38.4867	24.94	-0.656193	4.55697e-25	1.29074e-23	Down
LOC4352321		83	81.7	79.43	39.81	41.41	40.15	81.3767	40.4567	-1.03924	8.84211e-51	6.74047e-49	Down
LOC4352328		0.46	0.6	0.63	0.23	0.38	0.17	0.563333	0.26	-1.15199	0.0165349	0.0437582	Down
LOC4352329		2.76	3.38	3.86	1.76	1.81	2.11	3.33333	1.89333	-0.850146	1.23927e-05	6.46301e-05	Down
LOC4352405		24.76	24.42	24.36	14.99	14.88	13.47	24.5133	14.4467	-0.793427	7.8563e-26	2.31003e-24	Down
LOC4352427		21.87	21.65	20.9	14.5	12.85	14.15	21.4733	13.8333	-0.664687	2.83352e-21	6.32776e-20	Down
LOC4352456		29.65	28.3	27.33	12.05	12.02	11.81	28.4267	11.96	-1.27952	8.70203e-101	1.77629e-98	Down
LOC4352472		74.55	66.41	82.11	44.28	50.07	47.65	74.3567	47.3333	-0.682556	7.67411e-18	1.38352e-16	Down
LOC4352516		135.67	131.88	156.59	89.88	94.31	92.17	141.38	92.12	-0.647602	3.81188e-21	8.44391e-20	Down
LOC4352530		1.68	1.51	1.2	0.54	0.99	1.12	1.46333	0.883333	-0.759449	0.00523036	0.0159843	Down
LOC4352535		195.57	189.18	192.76	77.66	80.83	87.98	192.503	82.1567	-1.25919	6.20801e-141	2.73807e-138	Down
LOC4352538		3.59	3.76	4.21	1.22	1.05	0.79	3.85333	1.02	-1.94402	2.3956e-10	2.33132e-09	Down
LOC4352545		0.39	0.55	0.4	0.11	0.19	0.15	0.446667	0.15	-1.60965	0.000266131	0.00108737	Down
LOC4352549		51.29	51.16	51.62	34.73	34.17	32.54	51.3567	33.8133	-0.633548	1.24698e-28	4.19606e-27	Down
LOC4352552		1.87	1.66	1.15	0.33	0.68	1.14	1.56	0.716667	-1.15494	0.0121873	0.0334684	Down
LOC4352567		9.09	10.34	11.36	3.55	4.4	4.59	10.2633	4.18	-1.32479	2.97872e-14	4.15188e-13	Down
LOC4352606		2.22	1.81	2.33	1.08	0.89	1.55	2.12	1.17333	-0.881026	0.0153477	0.0410564	Down
LOC4352620		10.93	10.94	11.62	5.83	6.49	6.54	11.1633	6.28667	-0.859389	3.43633e-23	8.58178e-22	Down
LOC4352674		34.33	34.53	32.26	19.69	17.67	18.08	33.7067	18.48	-0.897139	4.33863e-81	6.12341e-79	Down
LOC4352681		4.57	5.45	4.79	1.37	2.45	1.58	4.93667	1.8	-1.48881	1.06774e-11	1.19223e-10	Down
LOC4352712		21.65	18	23.32	13.42	13.81	14.7	20.99	13.9767	-0.616562	1.68789e-08	1.31218e-07	Down
LOC4352714		1.09	1.52	1.15	0.79	0.27	0.61	1.25333	0.556667	-1.20522	0.00365318	0.0115801	Down
LOC4352719		34.91	33.86	34.99	21.35	21.62	22.12	34.5867	21.6967	-0.703195	4.09465e-32	1.61555e-30	Down
LOC4352733		2.54	2.28	2.25	0.98	1.34	1.33	2.35667	1.21667	-0.98571	8.31784e-08	5.94107e-07	Down
LOC4352796		20.38	21.09	20.36	10.18	11.34	10.68	20.61	10.7333	-0.971907	7.50753e-53	6.09962e-51	Down
LOC4352807		2.81	2.83	2.47	1.6	1.43	1.43	2.70333	1.48667	-0.892866	1.30813e-07	9.12441e-07	Down
LOC4352873		2.06	2.08	2.19	0.85	0.72	0.97	2.11	0.846667	-1.34812	1.65013e-12	1.99735e-11	Down
LOC4352897		15.1	14.27	15.04	6.44	6.82	8.06	14.8033	7.10667	-1.0891	2.19424e-25	6.28719e-24	Down
LOC4352902		0.86	1.25	1.22	0.37	0.54	0.7	1.11	0.536667	-1.07712	0.000619009	0.00234708	Down
LOC4352924		2.62	3.03	2.75	1.45	1.63	1.92	2.8	1.66667	-0.782504	6.2917e-07	3.98969e-06	Down
LOC9266041		2.97	2.9	3.14	1.8	1.96	2.07	3.00333	1.94333	-0.659094	2.33788e-05	0.000116441	Down
LOC9266065		62.32	67.42	67.12	42.6	41.45	41.3	65.62	41.7833	-0.681619	3.45759e-40	1.88104e-38	Down
LOC9266075		26.52	25.94	27.96	14.82	14.84	14.85	26.8067	14.8367	-0.883965	5.91292e-37	2.84131e-35	Down
LOC9266123		1.38	0.82	1.14	0.51	0.52	0.51	1.11333	0.513333	-1.14143	0.011787	0.0324738	Down
LOC9266196		35.53	37.35	38.97	13.2	12.82	13.78	37.2833	13.2667	-1.5212	2.72368e-64	2.75705e-62	Down
LOC9266197		6.34	5.94	6.49	3.63	3.62	4.01	6.25667	3.75333	-0.766961	2.52732e-05	0.000125095	Down
LOC9266321		8.22	10.1	10.53	5.23	4.98	5.76	9.61667	5.32333	-0.883679	3.93738e-12	4.61116e-11	Down
LOC9266409		5.88	4.88	5.75	1.22	1.47	1.22	5.50333	1.30333	-2.10845	5.87877e-29	2.0251e-27	Down
LOC9266414		101.89	105.75	101.97	66.85	66.25	64.44	103.203	65.8467	-0.677854	2.04518e-70	2.34948e-68	Down
LOC9266435		12.31	13.11	12.55	6.5	7.36	7.37	12.6567	7.07667	-0.869704	3.31964e-16	5.34148e-15	Down
LOC9266540		5.66	5.64	5.23	3.23	2.88	2.61	5.51	2.90667	-0.953503	7.05146e-05	0.000321692	Down
LOC9266554		0.28	0.29	0.32	0.14	0.16	0.13	0.296667	0.143333	-1.04713	0.0153456	0.0410551	Down
LOC9266588		16.45	16.65	16.8	10.16	9.54	10.01	16.6333	9.90333	-0.7782	1.27922e-19	2.61119e-18	Down
LOC9266597		3.28	2.36	2.58	1.08	1.66	1.76	2.74	1.5	-0.901582	0.00260094	0.00857226	Down
LOC9266624		2.45	2.71	4.07	1.48	2.34	1.48	3.07667	1.76667	-0.828723	0.0021603	0.00727832	Down
LOC9266630		8.56	7.38	8.49	4.59	4	4.4	8.14333	4.33	-0.947412	2.6517e-13	3.41829e-12	Down
LOC9266680		1.48	1.4	1.59	0.28	0.24	0.33	1.49	0.283333	-2.41648	2.8576e-33	1.18027e-31	Down
LOC9266724		2.7	2.47	2.95	1.69	1.97	1.81	2.70667	1.82333	-0.598976	0.00161095	0.00558517	Down
LOC9266733		0.22	0.28	0.31	0.06	0.08	0.06	0.27	0.0666667	-2.07579	0.00884112	0.0253032	Down
LOC9266741		0.92	0.81	1.15	0.38	0.38	0.33	0.96	0.363333	-1.4319	0.000122865	0.000536821	Down
LOC9266816		8.07	8.98	9	2.53	2.37	3.18	8.68333	2.69333	-1.58656	2.80827e-43	1.69174e-41	Down
LOC9266822		4.2	5.17	5.08	1.86	2.13	2.22	4.81667	2.07	-1.24797	3.05868e-10	2.93384e-09	Down
LOC9267087		10.23	10.21	8.94	5.67	5.88	5.93	9.79333	5.82667	-0.778099	2.64435e-14	3.72152e-13	Down
LOC9267109		61.39	60.26	59.85	40.26	42.35	39.65	60.5	40.7533	-0.600533	1.04427e-31	4.00502e-30	Down
LOC9267154		45.91	49.35	43.61	32	29.82	29.02	46.29	30.28	-0.642647	4.2785e-34	1.83463e-32	Down
LOC9267171		18.13	17.4	18.74	10.25	12.16	10.52	18.09	10.9767	-0.751096	3.72456e-11	3.9465e-10	Down
LOC9267199		2.13	2.02	1.99	1.16	1.37	1.49	2.04667	1.34	-0.641248	0.00804132	0.0233141	Down
LOC9267462		208.5	189.63	232.13	120.98	131.04	137.43	210.087	129.817	-0.724258	7.94092e-29	2.71276e-27	Down
LOC9267477		4.1	3.19	3.8	2.26	1.99	2.62	3.69667	2.29	-0.719998	0.00415992	0.0130058	Down
LOC9267566		13.8	16.16	18.41	9.82	9.96	9.93	16.1233	9.90333	-0.733853	9.79711e-13	1.20869e-11	Down
LOC9267570		36.45	37.8	38.06	24.47	26.16	25.18	37.4367	25.27	-0.597895	4.09383e-18	7.52332e-17	Down
LOC9267684		17.02	16.76	16.88	12.06	11.32	10.65	16.8867	11.3433	-0.604459	1.80396e-13	2.35871e-12	Down
LOC9267724		19.22	18.99	19.83	13.62	12.24	11.88	19.3467	12.58	-0.65118	9.34715e-25	2.60277e-23	Down
LOC9267725		7.9	7	7.26	4.79	4.33	5.92	7.38667	5.01333	-0.589274	7.97345e-05	0.000359701	Down
LOC9267736		0.82	0.67	0.49	0.39	0.15	0.05	0.66	0.196667	-1.79803	0.00679166	0.0201571	Down
LOC9267852		1.55	1.63	1.87	0.36	0.33	0.43	1.68333	0.373333	-2.21014	3.14266e-18	5.83614e-17	Down
LOC9267854		3.2	2.14	2.02	0.68	1.01	0.89	2.45333	0.86	-1.53963	6.69155e-06	3.66469e-05	Down
LOC9267882		0.24	0.27	0.12	0.06	0.03	0	0.21	0.03	-2.83163	0.0104269	0.0292087	Down
LOC9267893		5.14	4.14	4.01	3.69	3.14	2.64	4.43	3.15667	-0.620251	3.96789e-05	0.000189414	Down
LOC9267998		4.41	4.5	4.67	1.2	1.06	1.4	4.52667	1.22	-1.92206	4.45024e-24	1.18445e-22	Down
LOC9267999		20.97	18.55	20.26	12.81	12.09	13.68	19.9267	12.86	-0.661808	7.12568e-12	8.1217e-11	Down
LOC9268059		35.8	34.89	37.74	20.17	21.4	21.58	36.1433	21.05	-0.789353	7.42005e-40	3.99983e-38	Down
LOC9268153		1.3	1.96	2.32	0.61	1.16	0.97	1.86	0.913333	-1.08052	0.00337168	0.0107886	Down
LOC9268213		5.44	5.67	7.71	1.94	2.13	3.7	6.27333	2.59	-1.30428	1.64637e-06	9.87221e-06	Down
LOC9268327		38.47	41.47	43.12	19.02	22.35	20.82	41.02	20.73	-1.01517	6.45099e-51	4.94823e-49	Down
LOC9268442		4.16	4.55	5.02	2.85	1.86	2.34	4.57667	2.35	-0.991613	0.000395473	0.00156385	Down
LOC9268489		1.61	1.81	1.22	0.99	0.84	1.05	1.54667	0.96	-0.713261	0.00314731	0.0101575	Down
LOC9268515		0.95	0.94	1.08	0.46	0.48	0.43	0.99	0.456667	-1.14981	1.01363e-05	5.37809e-05	Down
LOC9268532		2.62	2.68	2.2	1.05	1.05	0.85	2.5	0.983333	-1.37059	2.75916e-13	3.55126e-12	Down
LOC9268573		0.83	0.89	1	0.48	0.55	0.42	0.906667	0.483333	-0.942838	0.0127489	0.0348323	Down
LOC9268590		10.93	9.4	11.01	2.39	2.82	3.02	10.4467	2.74333	-1.95769	8.85597e-20	1.82582e-18	Down
LOC9268640		11.22	11.28	11.28	6.75	7.03	6.3	11.26	6.69333	-0.780524	1.69845e-15	2.59271e-14	Down
LOC9268652		2.12	2.87	2.42	1.28	1.56	1.56	2.47	1.46667	-0.779002	2.54026e-06	1.48221e-05	Down
LOC9268653		0.82	0.91	0.61	0.18	0.15	0.21	0.78	0.18	-2.12235	1.91927e-05	9.70797e-05	Down
LOC9268661		16.41	15.33	17.05	9	9.24	8.7	16.2633	8.98	-0.887575	1.2724e-28	4.26997e-27	Down
LOC9268705		2.53	2.48	1.83	1.41	1.46	1.52	2.28	1.46333	-0.675181	6.64079e-05	0.000304362	Down
LOC9268730		2.52	2.77	2.95	1.98	1.55	1.42	2.74667	1.65	-0.764078	2.66349e-05	0.000131387	Down
LOC9268870		8.89	9.28	10.44	4.8	5.24	5.86	9.53667	5.3	-0.872212	1.53752e-13	2.01889e-12	Down
LOC9268899		2.85	2.12	2.59	1.36	1.01	1.35	2.52	1.24	-1.07675	9.44215e-06	5.04569e-05	Down
LOC9269021		2.62	3.06	3.85	1.84	2.01	1.96	3.17667	1.93667	-0.742955	1.09023e-05	5.73659e-05	Down
LOC9269073		1.21	1.52	1.2	0.31	0.16	0.31	1.31	0.26	-2.34808	1.8509e-11	2.01923e-10	Down
LOC9269152		1.26	1.3	1.23	0.79	0.67	1.01	1.26333	0.823333	-0.646363	0.00418306	0.0130682	Down
LOC9269154		1.79	1.72	1.98	0.61	0.71	0.5	1.83	0.606667	-1.61802	2.45176e-08	1.87017e-07	Down
LOC9269173		9.35	8.37	8.43	2.04	1.87	2.23	8.71667	2.04667	-2.27081	1.86979e-44	1.16327e-42	Down
LOC9269307		1.92	1.8	1.68	0.53	0.44	0.37	1.8	0.446667	-2.05164	1.17676e-25	3.41137e-24	Down
LOC9269345		575.17	551.27	622.17	353.92	421.1	415.36	582.87	396.793	-0.585023	7.93903e-11	8.16685e-10	Down
LOC9269391		6.53	6.71	7.79	2.84	3.33	3.02	7.01	3.06333	-1.2249	1.34548e-15	2.07052e-14	Down
LOC9269516		2.14	3.67	2.33	0.82	0.6	0.74	2.71333	0.72	-1.94872	2.40545e-06	1.40921e-05	Down
LOC9269675		4.14	4.08	3.44	1.55	2.35	2.05	3.88667	1.98333	-1.00105	2.59308e-06	1.51017e-05	Down
LOC9269725		0.44	0.68	0.56	0.22	0.35	0.33	0.56	0.3	-0.919941	0.00824352	0.0238248	Down
LOC9269758		1.15	1.24	1.13	0.73	0.74	0.69	1.17333	0.72	-0.722116	9.83651e-06	5.23603e-05	Down
LOC9269794		1.26	1.3	1.42	0.51	0.38	0.28	1.32667	0.39	-1.79124	5.11119e-05	0.000239911	Down
LOC9269802		65.6	68.08	63.04	39.34	38.24	36.69	65.5733	38.09	-0.813985	1.07811e-76	1.35858e-74	Down
LOC9269825		0.05	0.08	0.08	0	0	0	0.07	0	-4.58383	0.00274474	0.00899103	Down
LOC9269913		1.61	1.32	1.56	1.16	1.09	0.69	1.49667	0.98	-0.637186	0.0187763	0.0487803	Down
LOC9269989		3.15	3.32	2.69	1.84	1.45	1.5	3.05333	1.59667	-0.967658	2.48525e-05	0.000123259	Down
LOC9270025		1.33	1.8	1.77	0.56	1.34	1.14	1.63333	1.01333	-0.715146	0.0107782	0.0300702	Down
LOC9270041		3.16	2.79	2.54	1.4	1.2	1.69	2.83	1.43	-1.01392	1.79943e-05	9.13925e-05	Down
LOC9270090		18.11	16.53	17.34	9.95	12.39	11.74	17.3267	11.36	-0.639332	2.85331e-08	2.16178e-07	Down
LOC9270104		4.31	4.21	3.98	2.76	2.63	2.77	4.16667	2.72	-0.644925	0.000818536	0.00303321	Down
LOC9270132		13.61	14.04	12.75	2.02	2	2.24	13.4667	2.08667	-2.71818	1.79679e-61	1.70688e-59	Down
LOC9270209		1.46	1.02	1.84	0.67	0.48	0.63	1.44	0.593333	-1.30334	0.000422147	0.00165949	Down
LOC9270268		2.44	2.71	2.13	0.46	0.86	0.63	2.42667	0.65	-1.93705	2.38645e-07	1.6109e-06	Down
LOC9270274		6.51	6.13	6.63	3.94	3.2	3.3	6.42333	3.48	-0.914507	1.58055e-05	8.09915e-05	Down
LOC9270407		0.8	1.09	1.15	0.42	0.27	0.49	1.01333	0.393333	-1.39445	0.00117661	0.0042197	Down
LOC9270480		59.61	61.16	66.16	28.61	31.38	34.07	62.31	31.3533	-1.0212	4.91873e-42	2.83188e-40	Down
LOC9270505		0.53	0.39	0.55	0.27	0.27	0.34	0.49	0.293333	-1.21448	0.0126299	0.0345518	Down
LOC9270531		10.02	11.52	13.59	3.68	4.13	6.17	11.71	4.66	-1.35702	6.5843e-08	4.76349e-07	Down
LOC9270534		1.11	1.25	1.74	0.5	0.87	0.5	1.36667	0.623333	-1.15526	0.00536324	0.0163398	Down
LOC9270556		4.87	5.08	4.83	3	3.64	3.39	4.92667	3.34333	-0.592534	0.000196604	0.00082248	Down
LOC9270574		2.26	2.66	1.87	1.14	0.94	0.86	2.26333	0.98	-1.23694	1.67243e-08	1.30102e-07	Down
LOC9270697		1.43	1.96	1.62	0.49	0.17	0.49	1.67	0.383333	-2.15011	1.27635e-07	8.92034e-07	Down
LOC9270703		20.1	20.13	19.61	9.14	8.35	8.6	19.9467	8.69667	-1.22748	7.35333e-90	1.21893e-87	Down
LOC9270781		1.45	0.93	1.06	0.18	0.12	0.11	1.14667	0.136667	-3.07039	0.000846364	0.00312518	Down
LOC9270863		2.29	2.73	2.57	0.6	0.51	0.7	2.53	0.603333	-2.10395	2.03443e-09	1.76001e-08	Down
LOC9270897		1.05	1.21	1.55	0.37	0.91	0.58	1.27	0.62	-1.06518	0.0145371	0.039134	Down
LOC9270952		20.97	20.69	22.29	13.57	12.03	13.03	21.3167	12.8767	-0.757412	1.82564e-22	4.39061e-21	Down
LOC9271005		123.62	122.79	117.05	77.94	73	69.23	121.153	73.39	-0.753433	1.87579e-62	1.83123e-60	Down
LOC9271063		1.19	1.18	1.57	0.73	0.9	0.55	1.31333	0.726667	-0.886623	0.00468814	0.0144777	Down
LOC9271064		0.58	0.58	0.86	0.27	0.31	0.31	0.673333	0.296667	-1.20295	0.0180167	0.0470944	Down
LOC9271090		4.9	4.97	5.62	2.82	2.95	3.43	5.16333	3.06667	-0.782004	9.5874e-07	5.93036e-06	Down
LOC9271102		167.74	182.08	191.6	71.04	92.09	90.32	180.473	84.4833	-1.1255	2.14693e-19	4.35361e-18	Down
LOC9271184		14.57	13.65	12.29	6.41	7.06	8.46	13.5033	7.31	-0.916689	1.08614e-11	1.21223e-10	Down
LOC9271299		84.95	86.9	84.82	34.04	33.34	31.75	85.5567	33.0433	-1.40272	9.35346e-218	9.24084e-215	Down
LOC9271302		41.22	41.74	40.78	20.06	19.96	19.16	41.2467	19.7267	-1.09519	3.87965e-169	2.39559e-166	Down
LOC9271323		4.93	5.19	4.32	3.35	3.16	2.77	4.81333	3.09333	-0.66817	4.66479e-08	3.42598e-07	Down
LOC9271389		21.07	23.96	22.48	16.11	15.45	14.21	22.5033	15.2567	-0.588387	6.25198e-12	7.17221e-11	Down
LOC9271420		1.02	1.15	0.78	0.59	0.27	0.53	0.983333	0.463333	-1.12433	0.00109956	0.00397221	Down
LOC9271426		1.35	1.38	1.55	0.77	0.78	0.7	1.42667	0.75	-0.965255	0.00281555	0.00919859	Down
LOC9271453		3.97	3.56	4.09	2.36	2.61	2.84	3.87333	2.60333	-0.603953	0.00136561	0.00482672	Down
LOC9271520		21.04	21.57	21.06	12.89	13.56	13.22	21.2233	13.2233	-0.713124	3.79184e-27	1.19458e-25	Down
LOC9271578		29.5	29.5	26.16	12.51	12.73	12.32	28.3867	12.52	-1.21148	7.39492e-65	7.57872e-63	Down
LOC9271591		231.48	217.51	238.4	129.11	136.65	140.33	229.13	135.363	-0.789938	1.05585e-61	1.00689e-59	Down
LOC9271679		2.45	2.73	2.6	1.45	1.88	1.88	2.59333	1.73667	-0.60821	0.000912912	0.00334789	Down
LOC9271691		8.96	8.34	7.57	4.65	4.92	4.6	8.29	4.72333	-0.841193	3.55128e-15	5.29668e-14	Down
LOC9271699		34.88	35.82	34.28	23.3	24.45	23.57	34.9933	23.7733	-0.588817	3.62093e-13	4.61711e-12	Down
LOC9271774		6.1	5.22	5.07	2.65	2.68	2.74	5.46333	2.69	-1.054	3.65527e-08	2.72589e-07	Down
LOC9271898		27.21	30.59	27.1	18.38	18.44	18.72	28.3	18.5133	-0.642946	7.82189e-26	2.30266e-24	Down
LOC9271936		2.74	2.96	3.61	2.44	1.75	1.92	3.10333	2.03667	-0.634883	0.00399769	0.012559	Down
LOC9271945		4.63	4.32	3.87	3.24	2.38	2.7	4.27333	2.77333	-0.654558	0.00446099	0.0138594	Down
LOC9271955		15.12	17.19	14.84	8.71	7.75	8.01	15.7167	8.15667	-0.977792	1.17349e-09	1.04623e-08	Down
LOC9272012		0.63	0.42	0.57	0.07	0.14	0.14	0.54	0.116667	-2.22729	0.0152383	0.0407946	Down
LOC9272028		12.03	12.96	13.91	7.65	9.02	8.51	12.9667	8.39333	-0.658176	7.94066e-07	4.9632e-06	Down
LOC9272029		4.9	5.04	5.23	2.38	2.34	1.95	5.05667	2.22333	-1.21252	2.87285e-14	4.01566e-13	Down
LOC9272035		10.19	9.92	9.82	5.96	6.07	5.79	9.97667	5.94	-0.779836	5.25256e-21	1.15318e-19	Down
LOC9272120		1.32	1.44	0.79	0.24	0.31	0.24	1.18333	0.263333	-2.20667	0.000145841	0.000627985	Down
LOC9272184		1.4	1.53	1.33	0.75	0.93	0.85	1.42	0.843333	-0.765676	0.00828544	0.023918	Down
LOC9272194		3.67	4.17	4.04	1.16	0.73	0.92	3.96	0.936667	-2.10624	1.39381e-16	2.29199e-15	Down
LOC9272234		1.42	1.32	1.21	0.6	0.87	0.8	1.31667	0.756667	-0.837751	0.000678884	0.00255528	Down
LOC9272318		3.71	3.16	3.04	2.17	1.95	2.25	3.30333	2.12333	-0.666691	0.00239356	0.00796531	Down
LOC9272350		13.69	12.24	15.31	8.59	8.01	9.32	13.7467	8.64	-0.699597	8.92498e-07	5.53864e-06	Down
LOC9272371		6.33	7.14	6.81	4.54	4.21	4.16	6.76	4.30333	-0.682576	2.30589e-07	1.56124e-06	Down
LOC9272490		12.21	11.05	13.14	5.73	4.89	6.12	12.1333	5.58	-1.15123	4.56547e-18	8.35898e-17	Down
LOC9272494		0.54	0.57	0.93	0.27	0.19	0.19	0.68	0.216667	-1.66706	0.00259618	0.00855886	Down
LOC9272551		1.9	1.56	1.56	0.36	0.39	0.44	1.67333	0.396667	-2.09928	1.11401e-19	2.2853e-18	Down
LOC9272622		34.03	33.91	38.14	13.96	14.97	14.53	35.36	14.4867	-1.31789	1.70045e-35	7.73469e-34	Down
LOC9272634		29.12	31.1	32.82	17.36	18.35	18.68	31.0133	18.13	-0.805763	5.16811e-17	8.84595e-16	Down
LOC107275259		0.61	0.7	0.55	1.17	1.16	1.28	0.62	1.20333	0.9273	0.000142351	0.000614671	Up
LOC107275279		0.74	0.58	1.07	2.01	1.98	2.43	0.796667	2.14	1.40042	7.86456e-05	0.000355568	Up
LOC107275287		0.13	0.15	0.11	220.42	214.27	222.08	0.13	218.923	9.33818	1.08795e-207	9.95231e-205	Up
LOC107275292		1.08	1.27	1.12	2.35	1.97	2.12	1.15667	2.14667	0.863102	0.000109306	0.000482099	Up
LOC107275293		0.14	0.19	0.22	12.67	12.72	12.24	0.183333	12.5433	6.07563	1.27331e-72	1.53412e-70	Up
LOC107275308		6.8	7.13	6.37	11.52	10.76	9.5	6.76667	10.5933	0.614784	4.14177e-05	0.000197143	Up
LOC107275309		0.17	0.06	0.1	0.38	0.56	0.31	0.11	0.416667	1.95459	0.000269977	0.00110199	Up
LOC107275315		0.24	0.06	0.06	4.44	3.06	3.44	0.12	3.64667	4.8644	6.35522e-14	8.62459e-13	Up
LOC107275368		3.65	3.65	3.35	10.08	8.42	8.82	3.55	9.10667	1.33022	5.40068e-28	1.76444e-26	Up
LOC107275482		0.61	0.69	0.33	1.05	0.98	0.99	0.543333	1.00667	0.860471	0.0121505	0.0333746	Up
LOC107275592		1.51	1.69	1.62	2.72	2.34	2.54	1.60667	2.53333	0.627934	0.00409932	0.0128293	Up
LOC107275752		49.25	48.72	54	108.05	110.92	112.42	50.6567	110.463	1.0945	5.32492e-91	9.13334e-89	Up
LOC107275811		0.11	0.18	0.19	0.3	0.56	0.59	0.16	0.483333	1.55982	0.0148415	0.0398515	Up
LOC107275814		4.06	3.65	3.93	6.62	6.25	7.04	3.88	6.63667	0.743676	1.96208e-07	1.34131e-06	Up
LOC107275885		0	0	0.02	39.95	37.5	35.54	0.00666667	37.6633	12.4003	7.56248e-26	2.23161e-24	Up
LOC107275910		1.44	1.59	1.61	2.67	2.71	2.41	1.54667	2.59667	0.719018	0.000712135	0.00267189	Up
LOC107275911		0.05	0.12	0.05	1.47	1.16	1.28	0.0733333	1.30333	4.18787	2.88066e-14	4.02429e-13	Up
LOC107275932		2.54	2.28	2.03	4.06	3.96	4.12	2.28333	4.04667	0.791265	2.26495e-07	1.53476e-06	Up
LOC107275951		1.05	0.87	1.21	1.72	1.72	1.62	1.04333	1.68667	0.663346	0.00109034	0.00394179	Up
LOC107275957		1.73	2.13	1.79	3.55	3.55	3.73	1.88333	3.61	0.908985	7.2702e-05	0.000330815	Up
LOC107276004		1.03	1.1	1.1	3.29	3.05	3.5	1.07667	3.28	1.60626	1.46368e-12	1.77823e-11	Up
LOC107276017		0	0	0	0.13	0.18	0.18	0	0.163333	4.2919	0.00687325	0.0203503	Up
LOC107276024		0.34	0.11	0.19	0.75	0.68	0.37	0.213333	0.6	1.47251	0.0112867	0.0313153	Up
LOC107276037		4.84	4.38	3.91	7.32	6.68	6.29	4.37667	6.76333	0.587471	9.10066e-07	5.642e-06	Up
LOC107276053		1.24	0.72	1.16	2.31	3.12	3.46	1.04	2.96333	1.44343	1.86102e-06	1.10706e-05	Up
LOC107276062		1.35	1.04	1.21	15.28	15.76	16.38	1.2	15.8067	3.69133	3.94534e-93	7.0105e-91	Up
LOC107276073		2.74	3.16	2.58	4.3	4.14	4.61	2.82667	4.35	0.59285	7.78911e-05	0.000352221	Up
LOC107276124		5.65	5.29	5.87	8.81	9.36	8.21	5.60333	8.79333	0.621239	2.42197e-07	1.6331e-06	Up
LOC107276132		1.52	1.43	1.73	3.24	2.66	2.37	1.56	2.75667	0.811994	0.000124797	0.000544299	Up
LOC107276150		0	0	0	0.15	0.1	0.2	0	0.15	4.00014	0.0167548	0.0442217	Up
LOC107276160		0.12	0.06	0.09	0.77	0.71	0.44	0.09	0.64	2.75932	1.77267e-05	9.01628e-05	Up
LOC107276239		0.28	0.24	0.27	0.53	0.44	0.74	0.263333	0.57	1.07265	0.00578587	0.0174637	Up
LOC107276242		0.99	1.29	1.64	4.48	4.8	5.42	1.30667	4.9	1.87959	2.00312e-13	2.60945e-12	Up
LOC107276307		0.92	0.82	0.74	2.19	2.26	1.97	0.826667	2.14	1.3404	5.85432e-07	3.72382e-06	Up
LOC107276329		1.12	1.28	0.98	1.8	1.91	1.66	1.12667	1.79	0.620553	0.0012716	0.00452686	Up
LOC107276398		0.07	0.07	0.07	17.23	20.46	16.89	0.07	18.1933	7.92536	6.14961e-21	1.34296e-19	Up
LOC107276432		0.03	0	0	0.86	1.02	0.98	0.01	0.953333	6.40976	1.96674e-07	1.34375e-06	Up
LOC107276520		1.35	1.24	1.17	1.87	2.27	2.04	1.25333	2.06	0.685345	0.000163104	0.000694207	Up
LOC107276568		13.27	12.02	12.33	26.41	23.29	23.98	12.54	24.56	0.941217	1.20085e-25	3.47304e-24	Up
LOC107276607		0.18	0.3	0.25	4.17	3.65	4.18	0.243333	4	4.01684	6.10775e-38	3.05994e-36	Up
LOC107276646		0.48	0.48	0.3	9.23	7.45	9.57	0.42	8.75	4.35006	9.29947e-22	2.15063e-20	Up
LOC107276671		9.02	8.77	10.02	14.77	17.02	17.93	9.27	16.5733	0.807995	3.08101e-11	3.29428e-10	Up
LOC107276675		0.41	0.34	0.37	0.48	0.67	0.81	0.373333	0.653333	0.790514	0.00521103	0.0159311	Up
LOC107276680		2.36	3.4	2.94	5.74	7.05	7.24	2.9	6.67667	1.17264	2.5119e-11	2.70216e-10	Up
LOC107276681		1.35	1.72	1.43	2.11	3.09	2.7	1.5	2.63333	0.779452	0.00105978	0.0038403	Up
LOC107276682		4.48	4.45	4.89	7	7.86	7.96	4.60667	7.60667	0.883973	9.52513e-18	1.70727e-16	Up
LOC107276688		0.17	0.31	0.21	0.88	0.88	0.91	0.23	0.89	1.92616	1.27835e-10	1.28337e-09	Up
LOC107276702		13.13	12.42	13.04	22.09	24.98	21.89	12.8633	22.9867	0.806643	8.3815e-14	1.12447e-12	Up
LOC107276708		0.02	0.02	0.02	0.18	0.32	0.22	0.02	0.24	3.39093	0.000899592	0.00330149	Up
LOC107276739		0.28	0.2	0.31	0.39	0.58	0.57	0.263333	0.513333	0.929718	0.00142884	0.00501578	Up
LOC107276813		4.02	3.96	3.7	5.95	6.31	6.18	3.89333	6.14667	0.627647	0.000186668	0.000784503	Up
LOC107276814		8.28	8.6	8.94	12.62	13.96	13.09	8.60667	13.2233	0.588993	1.8228e-10	1.7944e-09	Up
LOC107276832		0	0.07	0	2.39	2.24	1.82	0.0233333	2.15	6.20364	4.9095e-09	4.08557e-08	Up
LOC107276835		0.44	0.48	0.3	0.86	0.61	0.72	0.406667	0.73	0.824603	0.01139	0.0315454	Up
LOC107276856		2.38	2.22	1.96	3.8	3.36	3.69	2.18667	3.61667	0.694682	0.000550396	0.00210894	Up
LOC107276942		1.86	1.91	1.91	2.94	4.45	3.29	1.89333	3.56	0.879974	8.77788e-06	4.71417e-05	Up
LOC107276946		3.3	3.79	3.07	7.53	6.07	6.05	3.38667	6.55	0.921068	3.85569e-11	4.08019e-10	Up
LOC107276950		0.05	0.12	0.02	0.3	0.16	0.23	0.0633333	0.23	1.88104	0.0157879	0.0420654	Up
LOC107276958		0	0.02	0.02	12.04	12.53	11.64	0.0133333	12.07	9.97598	1.9103e-22	4.58527e-21	Up
LOC107276977		0.73	0.71	0.69	2	1.9	2.28	0.71	2.06	1.50613	9.83705e-17	1.64499e-15	Up
LOC107277059		0.45	0.38	0.45	2.91	2.98	3.49	0.426667	3.12667	2.84113	6.71727e-28	2.18302e-26	Up
LOC107277070		18.25	18.17	18.33	36.17	34.8	32.34	18.25	34.4367	0.88531	6.38929e-16	1.0103e-14	Up
LOC107277100		0.1	0.05	0.13	0.34	0.37	0.26	0.0933333	0.323333	1.72455	0.0100482	0.0282987	Up
LOC107277125		4.37	3.8	4.22	7.13	7.29	7.04	4.13	7.15333	0.760799	1.3712e-09	1.21084e-08	Up
LOC107277157		0.18	0.47	0.6	1.3	1.08	0.77	0.416667	1.05	1.30998	0.014477	0.0389889	Up
LOC107277166		0.44	0.57	0.38	0.92	0.73	1.13	0.463333	0.926667	0.978674	1.93706e-05	9.79192e-05	Up
LOC107277180		0.71	0.7	0.79	1.4	1.3	1.04	0.733333	1.24667	0.730723	4.1802e-05	0.000198857	Up
LOC107277286		0.71	0.58	0.99	2.18	1.69	1.77	0.76	1.88	1.27264	4.98952e-09	4.14519e-08	Up
LOC107277320		0	0	0.02	1.01	1	1.06	0.00666667	1.02333	7.17402	3.05467e-09	2.59536e-08	Up
LOC107277339		0	0	0	2.27	2.01	1.5	0	1.92667	7.7273	2.71211e-10	2.6228e-09	Up
LOC107277354		1.17	1.09	1.18	2.07	1.97	1.59	1.14667	1.87667	0.681134	0.000713802	0.00267773	Up
LOC107277381		3.95	4.51	3.66	7.04	6.41	5.99	4.04	6.48	0.649995	6.90358e-07	4.35089e-06	Up
LOC107277400		0.04	0.08	0.04	1.2	1.65	2.06	0.0533333	1.63667	4.99674	2.31161e-10	2.25313e-09	Up
LOC107277408		0.72	0.99	0.6	1.46	1.61	1.22	0.77	1.43	0.864106	0.00484992	0.014925	Up
LOC107277440		0.27	0.19	0.21	0.46	0.49	0.45	0.223333	0.466667	1.07185	0.0045068	0.0139894	Up
LOC107277461		5.8	5.99	5.7	19.27	19.17	18.11	5.83	18.85	1.66455	3.7878e-139	1.58567e-136	Up
LOC107277528		0.01	0.04	0.08	11.44	10.25	10.81	0.0433333	10.8333	8.09515	2.49669e-35	1.12941e-33	Up
LOC107277604		0	0	0	0.05	0.05	0.08	0	0.06	4.29035	0.00705498	0.0208285	Up
LOC107277620		0	0.05	0.04	1.23	1.18	1.33	0.03	1.24667	6.89786	3.70035e-08	2.75701e-07	Up
LOC107277671		4.08	3.93	4.04	6.31	6.36	6.92	4.01667	6.53	0.671461	2.56679e-05	0.000126921	Up
LOC107277682		0.17	0.13	0.15	0.37	0.36	0.41	0.15	0.38	1.32453	0.000382502	0.00151702	Up
LOC107277703		0.53	0.09	0.18	0.63	0.81	1.69	0.266667	1.04333	1.93195	0.0105902	0.0296124	Up
LOC107277719		0	0.02	0.02	2.14	1.33	2.2	0.0133333	1.89	7.14261	8.75096e-12	9.8559e-11	Up
LOC107277723		0.19	0.21	0.3	6.07	6.03	6.01	0.233333	6.03667	4.91416	6.67937e-78	8.68283e-76	Up
LOC107277829		1.01	0.72	0.75	1.35	1.58	1.17	0.826667	1.36667	0.707281	0.00434498	0.0135142	Up
LOC107277854		2.43	2.45	2.74	5.28	5.79	4.9	2.54	5.32333	1.08663	1.11568e-10	1.12705e-09	Up
LOC107277866		0	0	0	0.14	0.09	0.16	0	0.13	5.78452	1.61749e-05	8.2713e-05	Up
LOC107277885		0.33	0.31	0.33	0.84	0.75	0.81	0.323333	0.8	1.25929	1.01712e-09	9.17186e-09	Up
LOC107277889		1.12	1.11	0.63	1.83	1.73	1.68	0.953333	1.74667	0.867353	3.55399e-05	0.000171378	Up
LOC107277893		0	0	0	0.12	0.3	0.12	0	0.18	4.00559	0.0173166	0.0455294	Up
LOC107277922		0	0	0	0.06	0.08	0.05	0	0.0633333	5.0815	0.000382526	0.00151702	Up
LOC107277944		0.25	0.27	0.53	0.8	0.84	0.95	0.35	0.863333	1.27835	0.00224627	0.0075304	Up
LOC107278050		1.4	0.92	1.17	1.98	2.16	2.15	1.16333	2.09667	0.820091	7.3679e-06	4.00395e-05	Up
LOC107278153		0	0.02	0.02	1.15	0.89	0.92	0.0133333	0.986667	6.04004	1.3911e-08	1.09145e-07	Up
LOC107278163		1.46	1.58	0.97	2.61	2.45	2.29	1.33667	2.45	0.843094	0.0101879	0.0286368	Up
LOC107278194		0	0	0	0.07	0.16	0.05	0	0.0933333	4.29506	0.00747684	0.0218856	Up
LOC107278210		0	0	0	0.52	0.19	0.19	0	0.3	5.07857	0.000467003	0.0018176	Up
LOC107278263		1.69	1.47	1.94	2.76	4.29	4.52	1.7	3.85667	1.15327	0.000125873	0.000548799	Up
LOC107278275		0.05	0	0.05	0.19	0.52	0.37	0.0333333	0.36	3.49945	0.00500919	0.0153577	Up
LOC107278287		1.25	1.61	1.35	2.81	2.71	2.62	1.40333	2.71333	0.890641	8.57419e-14	1.14907e-12	Up
LOC107278294		0.65	0.51	0.59	2.33	2.17	2.55	0.583333	2.35	1.98194	4.01734e-18	7.38825e-17	Up
LOC107278313		0.27	0.26	0.29	0.64	0.56	0.6	0.273333	0.6	1.16178	0.00424025	0.0132302	Up
LOC107278437		0	0	0	62.3	70.81	63.23	0	65.4467	12.5515	2.05422e-26	6.24073e-25	Up
LOC107278454		0.1	0.09	0.03	0.52	0.3	0.39	0.0733333	0.403333	2.53212	0.000135641	0.000587341	Up
LOC107278481		1.38	0.83	0.85	2.17	1.8	1.78	1.02	1.91667	0.877983	0.00834436	0.0240712	Up
LOC107278563		0.52	0.5	0.34	0.9	1.16	1.19	0.453333	1.08333	1.22949	0.00015346	0.000657584	Up
LOC107278650		4.71	4.3	3.61	8.58	7.8	8.28	4.20667	8.22	0.801727	3.50844e-15	5.23911e-14	Up
LOC107278708		14.22	14.63	13.66	22.5	22.01	21.19	14.17	21.9	0.597648	2.62411e-21	5.88563e-20	Up
LOC107278711		0.79	0.79	0.92	1.75	1.54	1.84	0.833333	1.71	1.00752	2.40056e-09	2.06591e-08	Up
LOC107278748		0.83	0.52	0.84	1.87	2.16	2.07	0.73	2.03333	1.4523	5.47454e-05	0.000255317	Up
LOC107278749		0.21	0.17	0.17	0.41	0.45	0.4	0.183333	0.42	1.14109	0.00165164	0.00570943	Up
LOC107278803		3.19	5.19	3.96	6.14	6.59	7.27	4.11333	6.66667	0.665364	0.00660752	0.0196696	Up
LOC107278828		0.03	0.02	0	2.36	2.58	2.11	0.0166667	2.35	7.14823	4.4395e-17	7.62526e-16	Up
LOC107278907		0	0	0	2.28	2.31	2.09	0	2.22667	8.30804	5.84678e-12	6.72298e-11	Up
LOC107278990		1.26	1.15	0.96	1.83	1.85	1.53	1.12333	1.73667	0.605644	0.00588325	0.0177159	Up
LOC107279079		0	0	0	0.95	1.13	0.99	0	1.02333	8.60739	8.04433e-13	1.00195e-11	Up
LOC107279099		0.2	0.07	0	0.62	0.55	0.62	0.09	0.596667	2.67492	0.00580738	0.0175211	Up
LOC107279226		1.62	1.39	1.54	2.81	1.97	2.9	1.51667	2.56	0.72363	0.00562776	0.0170302	Up
LOC107279234		3.22	1.93	3.44	5.32	4.99	4.8	2.86333	5.03667	0.735226	0.00148943	0.00520256	Up
LOC107279238		0	0	0	0.09	0.09	0.14	0	0.106667	4.73769	0.00152513	0.00531077	Up
LOC107279244		1.23	1.23	1.35	2.11	1.93	1.84	1.27	1.96	0.606967	5.89432e-05	0.000273346	Up
LOC107279260		0.16	0.16	0.42	0.82	0.67	1.07	0.246667	0.853333	1.7567	0.0177098	0.0464092	Up
LOC107279274		0.18	0.22	0.14	0.79	0.55	0.61	0.18	0.65	1.83914	8.30888e-08	5.93639e-07	Up
LOC107279315		2.01	2.1	3.82	10.96	15.13	10.26	2.64333	12.1167	1.85199	2.10293e-17	3.67068e-16	Up
LOC107279381		0.22	0.13	0.2	0.5	0.33	0.5	0.183333	0.443333	1.25976	0.00923978	0.0262858	Up
LOC107279397		2.2	2.65	2.19	8.71	9.26	7.25	2.34667	8.40667	1.82013	4.51457e-24	1.20027e-22	Up
LOC107279525		0.97	1.09	0.91	2.36	2.08	2.4	0.99	2.28	1.16989	8.76838e-06	4.7101e-05	Up
LOC107279790		3.9	3.99	3.85	6.5	7.03	7.31	3.91333	6.94667	0.798232	2.01025e-10	1.97028e-09	Up
LOC107279807		0	0.25	0	17.53	21.3	15.93	0.0833333	18.2533	7.95552	1.42968e-14	2.053e-13	Up
LOC107279829		7.87	7.86	7.28	11.74	12.5	12.35	7.67	12.1967	0.629944	6.81712e-14	9.21598e-13	Up
LOC107279872		0.56	0.72	0.62	1.34	1.08	1.15	0.633333	1.19	0.887415	1.5446e-08	1.2069e-07	Up
LOC107279916		0	0	0	4.48	6.71	7.87	0	6.35333	8.20717	1.39863e-11	1.54562e-10	Up
LOC107280024		1.01	0.86	0.74	1.82	1.62	2.18	0.87	1.87333	1.07071	0.0095172	0.026957	Up
LOC107280037		1.75	1.44	1.39	2.89	2.18	2.19	1.52667	2.42	0.634818	0.0072403	0.0212857	Up
LOC107280059		0.09	0	0.04	0.69	0.61	0.78	0.0433333	0.693333	3.97347	3.94005e-05	0.000188195	Up
LOC107280248		0.17	0.27	0.16	0.44	0.54	0.4	0.2	0.46	1.14239	0.00138574	0.00488599	Up
LOC107280254		1.27	1.12	1.11	2.7	2.79	3.07	1.16667	2.85333	1.26322	5.09031e-09	4.22323e-08	Up
LOC107280303		1.65	1.7	1.56	2.76	3.41	2.7	1.63667	2.95667	0.821331	0.00285079	0.00930387	Up
LOC107280320		1.77	2.27	2.15	3.15	3.02	3.49	2.06333	3.22	0.611545	0.018203	0.0475064	Up
LOC107280359		0.76	0.6	1.02	1.29	1.93	1.97	0.793333	1.73	1.10753	0.013304	0.036177	Up
LOC107280372		0.08	0	0	0.16	0.48	0.35	0.0266667	0.33	3.62038	0.00361636	0.0114914	Up
LOC107280405		0	0	0	0.14	0.76	0.39	0	0.43	4.1581	0.0123979	0.033975	Up
LOC107280406		0	0	0	0.14	0.76	0.39	0	0.43	4.1581	0.0123979	0.033975	Up
LOC107280467		6.16	6.35	5.8	9.32	9.39	10.01	6.10333	9.57333	0.624124	1.21265e-15	1.87547e-14	Up
LOC107280563		1.38	1.5	1.33	3.06	2.5	2.9	1.40333	2.82	1.05423	0.0113584	0.0314719	Up
LOC107280599		0	0	0	32.91	35.35	35.47	0	34.5767	12.3089	1.82378e-25	5.25007e-24	Up
LOC107280636		0.11	0.14	0.08	0.39	0.31	0.42	0.11	0.373333	1.71088	0.00742791	0.0217527	Up
LOC107280698		2.14	2.74	3.04	3.69	4.74	4.75	2.64	4.39333	0.705855	0.00786998	0.0228872	Up
LOC107280724		0	0	0.05	0.4	0.9	1.36	0.0166667	0.886667	5.41724	0.000115945	0.000509199	Up
LOC107280726		0	0	0.05	0.4	0.35	0.98	0.0166667	0.576667	4.41394	0.00530538	0.0161855	Up
LOC107280745		50.14	46.15	51.48	71.07	71.84	84.26	49.2567	75.7233	0.589963	1.78406e-18	3.37917e-17	Up
LOC107280802		0.02	0	0	3.66	4.5	4.29	0.00666667	4.15	8.95015	5.05079e-14	6.9075e-13	Up
LOC107280869		0.9	0.82	0.64	1.91	1.35	1.75	0.786667	1.67	1.0008	9.88441e-06	5.25926e-05	Up
LOC107280888		0.28	0.28	0.36	1.2	0.5	1.12	0.306667	0.94	1.59343	0.0130177	0.0354726	Up
LOC107280930		0.2	0	0.2	0.33	0.86	0.38	0.133333	0.523333	2.06422	0.00899474	0.0256739	Up
LOC107281003		0.47	0.16	0.43	0.97	0.95	0.79	0.353333	0.903333	1.32945	0.00162891	0.00563796	Up
LOC107281121		2.14	2.08	1.57	3.13	2.91	2.9	1.93	2.98	0.596555	0.000209406	0.000871753	Up
LOC107281160		0	0.03	0	0.54	0.42	0.02	0.01	0.326667	4.78819	0.0123888	0.0339612	Up
LOC107281201		1.27	0.92	1.28	2.05	1.98	2.05	1.15667	2.02667	0.784065	0.00028919	0.00117344	Up
LOC107281235		0	0	0	0.15	0.23	0.14	0	0.173333	5.58881	4.11402e-05	0.000196011	Up
LOC107281437		8.52	7.62	7.38	13.29	11.74	12.19	7.84	12.4067	0.63042	1.74401e-05	8.88148e-05	Up
LOC107281441		0.29	0.28	0.27	24.15	23.87	22.54	0.28	23.52	6.36232	8.40672e-266	1.29774e-262	Up
LOC107281450		4.71	4.6	4.55	8.09	8.05	7.53	4.62	7.89	0.741342	9.648e-24	2.51632e-22	Up
LOC107281487		0.02	0	0	0.23	0.09	1.12	0.00666667	0.48	7.20008	0.00033662	0.00134971	Up
LOC107281527		1.08	1.21	1.11	3.76	2.98	3.04	1.13333	3.26	1.54527	6.26393e-05	0.000288751	Up
LOC107281538		0.02	0	0.06	0.18	0.31	0.21	0.0266667	0.233333	3.06245	0.000972129	0.003544	Up
LOC107281553		0.02	0	0.05	0.22	0.09	0.15	0.0233333	0.153333	2.87825	0.00263577	0.0086755	Up
LOC107281645		0.17	0	0.09	0.43	0.78	0.86	0.0866667	0.69	2.97435	0.00583689	0.0176048	Up
LOC107281696		0	0	0	0.78	0.95	0.45	0	0.726667	5.74083	2.11657e-05	0.000106254	Up
LOC107281726		0	0	0	0.49	0.87	0.7	0	0.686667	4.83368	0.00104652	0.00379614	Up
LOC107281803		10.35	11.32	8.42	15.81	16.74	18.81	10.03	17.12	0.739692	5.79885e-08	4.22495e-07	Up
LOC107281912		0	0	0	1.99	2.11	2.05	0	2.05	9.271	7.7891e-15	1.13769e-13	Up
LOC107281919		0	0	0	2.57	2.61	2.46	0	2.54667	9.57369	8.75679e-16	1.3741e-14	Up
LOC107281942		0.2	0.22	0.13	0.47	0.32	0.27	0.183333	0.353333	0.932429	0.0114355	0.03165	Up
LOC107281945		0	0	0	0.69	0.53	0.49	0	0.57	7.4017	1.99247e-09	1.72492e-08	Up
LOC107281950		0	0	0	1.53	1.52	1.51	0	1.52	9.29562	6.51579e-15	9.57937e-14	Up
LOC107281972		0	0.2	0	0.75	0.96	0.61	0.0666667	0.773333	3.47929	0.00068706	0.00258291	Up
LOC107282008		0	0.05	0	0.49	0.44	0.33	0.0166667	0.42	4.39428	0.00142516	0.00500576	Up
LOC107282018		0.04	0.04	0.13	0.32	0.19	0.26	0.07	0.256667	1.82035	0.00950045	0.0269219	Up
LOC107282078		7.5	8.27	7.31	11.28	12.11	13.21	7.69333	12.2	0.734306	3.9322e-15	5.85069e-14	Up
LOC112935988		36.35	39.36	39.52	64.98	64.91	62.95	38.41	64.28	0.712434	3.41217e-40	1.86042e-38	Up
LOC112935994		0	0.03	0	0.15	0.12	0.12	0.01	0.13	3.57048	0.0173726	0.0456621	Up
LOC112936010		16.57	18.19	18.77	27.57	30.07	30.5	17.8433	29.38	0.688832	3.7899e-10	3.59059e-09	Up
LOC112936024		0.26	0.45	0.33	1.35	0.85	1.73	0.346667	1.31	1.90349	0.000561804	0.00214843	Up
LOC112936032		4.93	4.96	5.16	9.22	9.44	9.32	5.01667	9.32667	0.864367	3.36168e-34	1.44904e-32	Up
LOC112936113		0	0	0	0.07	0.04	0.11	0	0.0733333	4.41419	0.00504159	0.0154475	Up
LOC112936123		0.2	0.27	0.2	0.62	0.82	0.66	0.223333	0.7	1.60764	8.10807e-06	4.38496e-05	Up
LOC112936134		2.19	2.44	2.65	3.32	4.2	4.09	2.42667	3.87	0.642663	3.87363e-05	0.000185273	Up
LOC112936143		1.67	1.7	2.77	3.41	2.75	3.38	2.04667	3.18	0.606401	0.00626807	0.0187586	Up
LOC112936619		0.12	0	0.06	1.14	0.57	0.98	0.06	0.896667	3.87899	8.14813e-05	0.000367246	Up
LOC112936650		0	0	0	0.43	0.37	0.31	0	0.37	6.1906	1.91587e-06	1.13832e-05	Up
LOC112936841		0.54	0.69	0.39	1.32	1.49	1.67	0.54	1.49333	1.42792	8.72296e-05	0.000391368	Up
LOC112936899		0	0.23	0	0.59	0.95	0.93	0.0766667	0.823333	3.36837	0.00765346	0.0223496	Up
LOC112936951		0	0.02	0	0.89	0.82	1.04	0.00666667	0.916667	6.94649	1.121e-08	8.90846e-08	Up
LOC112936972		0	0	0	0.84	0.77	0.84	0	0.816667	6.76252	8.03369e-08	5.75322e-07	Up
LOC112936998		0.67	0.96	0.92	7.07	7.12	7.31	0.85	7.16667	3.04407	3.60149e-33	1.48009e-31	Up
LOC112937321		1.26	1.52	1.33	2.3	2.15	1.93	1.37	2.12667	0.602652	0.007743	0.0225774	Up
LOC112937322		0	0	0	3.77	3.75	3.52	0	3.68	11.3983	5.17523e-22	1.21274e-20	Up
LOC112937337		0.95	0.95	0.85	2.45	2.72	2.21	0.916667	2.46	1.39395	5.28628e-05	0.000247518	Up
LOC112937347		0	0	0	0.76	1.23	0.96	0	0.983333	6.50568	3.68472e-07	2.40828e-06	Up
LOC112937348		0	0	0	0.76	1.23	0.96	0	0.983333	6.50568	3.68472e-07	2.40828e-06	Up
LOC112937395		2.12	2.42	2.32	4.55	4.08	5.18	2.28667	4.60333	0.978478	1.99586e-06	1.18329e-05	Up
LOC112937433		0.25	0.18	0.25	1.11	0.81	1.17	0.226667	1.03	2.15757	0.000547819	0.00210169	Up
LOC112937443		0	0	0.04	0.28	0.32	0.24	0.0133333	0.28	4.26343	0.00220674	0.00741556	Up
LOC112937500		2.88	1.91	1.79	3.21	3.45	3.97	2.19333	3.54333	0.798988	0.0107531	0.0300137	Up
LOC112937603		11.2	12	12.19	18.72	16.99	18.2	11.7967	17.97	0.588659	1.02741e-12	1.26627e-11	Up
LOC112937609		0	0	0	2.69	1.82	2.88	0	2.46333	7.67613	3.83889e-10	3.63422e-09	Up
LOC112937615		0.07	0.21	0.14	0.36	0.4	0.53	0.14	0.43	1.55916	0.0187646	0.0487552	Up
LOC112937619		0.75	0.66	0.86	0.96	1.25	1.3	0.756667	1.17	0.600279	0.0141764	0.0382753	Up
LOC112937632		3.01	2.73	3.56	5.27	5.12	4.23	3.1	4.87333	0.623363	0.00316949	0.0102197	Up
LOC112937634		2.14	1.91	1.52	4.22	3.37	4.21	1.85667	3.93333	1.04573	0.00339964	0.010871	Up
LOC112937653		0	0	0	0.07	0.06	0.16	0	0.0966667	3.99982	0.0175627	0.0460931	Up
LOC112937911		0.68	0.55	0.81	1.03	1.3	1.46	0.68	1.26333	0.864702	0.00138424	0.00488139	Up
LOC112937928		3.94	3.66	4.05	6	7.3	5.84	3.88333	6.38	0.686873	0.000171794	0.000727312	Up
LOC112938274		1.52	1.26	1.37	5.97	6.7	6.74	1.38333	6.47	2.19263	2.13163e-25	6.12198e-24	Up
LOC112938332		0	0	0.04	0.19	0.07	0.06	0.0133333	0.106667	3.8686	0.00895038	0.0255774	Up
LOC112938348		0	0	0	0.03	0.04	0.02	0	0.03	4.00395	0.0165976	0.0438677	Up
LOC112938371		0.18	0.13	0.09	2.87	3.32	3.69	0.133333	3.29333	4.57923	1.26539e-17	2.24203e-16	Up
LOC112938589		0.53	0.24	0.74	1.61	1.38	1.28	0.503333	1.42333	1.46224	0.000655004	0.00247143	Up
LOC112938624		2.64	2.8	1.79	7.07	7.57	6.18	2.41	6.94	1.49218	6.42501e-12	7.35363e-11	Up
LOC112938674		0.02	0	0	18.59	17.93	17.91	0.00666667	18.1433	11.4099	4.09055e-22	9.67744e-21	Up
LOC112938679		1.22	0.71	0.73	2.06	2.28	1.74	0.886667	2.02667	1.15724	0.016142	0.0428424	Up
LOC112938768		0	0	0	2.71	2.97	3.15	0	2.94333	9.6426	5.36946e-16	8.55064e-15	Up
LOC112938959		0.14	0.22	0.14	0.33	0.43	0.41	0.166667	0.39	1.1846	0.0060282	0.0181044	Up
LOC112938992		0.02	0.04	0	0.15	0.22	0.22	0.02	0.196667	3.39065	0.000934332	0.0034168	Up
LOC112939019		0	0	0	1.26	1.05	1.05	0	1.12	8.69601	4.45831e-13	5.64118e-12	Up
LOC112939254		0	0	0	0.26	0.26	0.13	0	0.216667	4.15537	0.0108228	0.030181	Up
LOC112939289		0	0	0	0.98	2.21	1.68	0	1.62333	5.1557	0.000298705	0.00120926	Up
LOC112939334		0.17	0.08	0.04	8.47	9.18	8.01	0.0966667	8.55333	6.41063	6.96127e-30	2.52106e-28	Up
LOC112939370		2.21	2.92	2.58	4.53	5.36	4.34	2.57	4.74333	0.852383	2.10988e-08	1.62191e-07	Up
LOC112939547		0.27	0.09	0.09	45.09	46.91	46.16	0.15	46.0533	8.20231	2.76634e-36	1.29405e-34	Up
LOC112939598		0.96	1.52	1.06	2.71	3.17	3.38	1.18	3.08667	1.35526	6.85348e-09	5.57924e-08	Up
LOC112939626		0	0	0	0.62	0.57	0.53	0	0.573333	7.69008	3.13511e-10	3.00365e-09	Up
LOC112939683		0	0	0	0.52	0.38	0.93	0	0.61	5.91724	9.3713e-06	5.01108e-05	Up
LOC112939708		1.84	1.32	1.82	3.88	3.21	3.34	1.66	3.47667	1.03663	1.11355e-06	6.8349e-06	Up
LOC112939895		0.74	0.76	0.67	1.53	1.37	1.63	0.723333	1.51	1.04347	1.90134e-09	1.65066e-08	Up
LOC4323843		13.73	13.68	15.8	20.95	23.62	23.99	14.4033	22.8533	0.63595	1.95662e-08	1.51068e-07	Up
LOC4323880		0.25	0.18	0.14	0.56	0.61	1.06	0.19	0.743333	1.95062	0.00037908	0.0015048	Up
LOC4323882		0.04	0	0.06	0.13	0.22	0.13	0.0333333	0.16	2.21213	0.00552591	0.0167465	Up
LOC4323891		5.42	5.53	5.12	8.11	7.97	8.64	5.35667	8.24	0.591203	1.31176e-06	7.96831e-06	Up
LOC4323896		0.03	0.05	0.03	1.63	1.61	1.32	0.0366667	1.52	5.34555	1.39508e-22	3.37154e-21	Up
LOC4323914		0.39	0.56	0.25	1.09	1.35	1.54	0.4	1.32667	1.70765	1.3346e-05	6.92651e-05	Up
LOC4323930		5.12	5.3	5.73	10.02	8.64	8.93	5.38333	9.19667	0.742816	1.1515e-15	1.78536e-14	Up
LOC4324024		1.56	0.67	1.38	147.74	183.15	178.77	1.20333	169.887	7.11389	4.38224e-133	1.6912e-130	Up
LOC4324026		12.48	12.28	10.99	20.93	19.38	18.98	11.9167	19.7633	0.691699	7.29348e-12	8.29418e-11	Up
LOC4324048		0.67	0.95	1.14	1.69	1.88	1.8	0.92	1.79	0.929503	0.0106974	0.0298852	Up
LOC4324050		0.12	0.12	0.08	0.57	0.52	0.53	0.106667	0.54	2.17104	0.000256627	0.00105272	Up
LOC4324092		0.52	0.51	0.48	0.99	1.04	0.88	0.503333	0.97	0.915916	5.97387e-05	0.000276515	Up
LOC4324098		0.32	0.32	0.24	0.91	1.08	0.89	0.293333	0.96	1.6655	9.00649e-07	5.58782e-06	Up
LOC4324105		0.47	0.5	0.55	1.05	0.81	1.11	0.506667	0.99	0.92102	0.0186036	0.0484031	Up
LOC4324112		2.05	2.43	2.11	5.83	5.77	7.05	2.19667	6.21667	1.47108	6.02019e-17	1.02547e-15	Up
LOC4324158		8.82	8.16	9.53	13.71	14.26	16.07	8.83667	14.68	0.701822	1.38206e-08	1.08574e-07	Up
LOC4324175		0.71	1.83	2.05	7.17	8.22	8.94	1.53	8.11	2.38363	5.73171e-11	5.96074e-10	Up
LOC4324179		6.16	6.87	6.24	11.79	11.99	12.29	6.42333	12.0233	0.874131	6.82896e-19	1.33335e-17	Up
LOC4324188		0.85	0.47	0.54	0.94	1.24	1.16	0.62	1.11333	0.820006	0.0179088	0.0468736	Up
LOC4324218		0.93	0.77	0.68	6.22	5.46	6.27	0.793333	5.98333	2.88088	4.56821e-25	1.29244e-23	Up
LOC4324243		1.05	1.35	1.73	2.55	2.33	3.64	1.37667	2.84	1.03019	0.000132974	0.000576906	Up
LOC4324254		6.37	6.79	6.29	37.98	36.22	46.68	6.48333	40.2933	2.60388	2.27644e-94	4.16488e-92	Up
LOC4324290		10.52	9.95	11.48	16.65	17.32	17.4	10.65	17.1233	0.656703	8.93727e-13	1.10814e-11	Up
LOC4324418		7.26	7.4	7.35	12.05	11.49	11.19	7.33667	11.5767	0.627691	1.16754e-07	8.20632e-07	Up
LOC4324421		1.14	0.92	0.75	1.77	1.95	1.4	0.936667	1.70667	0.835895	0.00583761	0.0176048	Up
LOC4324432		2.58	2.72	2.34	4.41	4.21	4.85	2.54667	4.49	0.788257	5.8005e-09	4.76761e-08	Up
LOC4324465		16.11	19.24	19.79	36.58	33.67	31.44	18.38	33.8967	0.852697	7.23802e-22	1.68177e-20	Up
LOC4324499		0.46	0.32	0.58	0.77	0.94	0.65	0.453333	0.786667	0.765278	0.00404318	0.0126761	Up
LOC4324501		1.02	0.91	0.91	1.94	1.6	1.68	0.946667	1.74	0.844864	4.41339e-07	2.85739e-06	Up
LOC4324546		7.81	7.63	6.78	12.58	12.33	11.79	7.40667	12.2333	0.704874	2.54307e-16	4.11338e-15	Up
LOC4324552		5.07	5.25	5.36	10.07	8.99	10.35	5.22667	9.80333	0.8774	5.66431e-16	8.99119e-15	Up
LOC4324604		0.1	0	0.06	0.38	0.65	0.48	0.0533333	0.503333	3.20793	8.42977e-05	0.000379317	Up
LOC4324650		6.66	6.55	6.83	12.7	13.34	14.33	6.68	13.4567	0.980303	4.69236e-26	1.39972e-24	Up
LOC4324655		7.2	7.31	8.34	11.33	12.87	11.58	7.61667	11.9267	0.617312	1.79756e-06	1.07212e-05	Up
LOC4324669		0.14	0.14	0.34	12.74	14.05	13.89	0.206667	13.56	6.02796	2.80733e-108	6.66713e-106	Up
LOC4324678		41.02	39.75	41.44	71.81	70.19	73.54	40.7367	71.8467	0.819247	9.71283e-45	6.08876e-43	Up
LOC4324695		42.42	45.3	43.6	86.95	75.34	77.03	43.7733	79.7733	0.670513	8.92179e-43	5.23419e-41	Up
LOC4324752		1.21	1.08	1.32	1.72	1.83	2.47	1.20333	2.00667	0.712763	0.00306133	0.00990722	Up
LOC4324764		8.01	7.41	8.91	13.03	15.3	16.54	8.11	14.9567	0.852375	1.01106e-15	1.57453e-14	Up
LOC4324786		6.12	5.24	6.71	9.43	8.66	9.68	6.02333	9.25667	0.590497	0.000431404	0.00169185	Up
LOC4324787		4.81	4.5	3.7	10.52	11.34	9.76	4.33667	10.54	1.24926	5.9952e-20	1.25064e-18	Up
LOC4324804		0	0.27	0.07	1.28	1.91	1.41	0.113333	1.53333	3.74168	1.30053e-06	7.90592e-06	Up
LOC4324827		3.2	3.32	3.4	5.69	5.89	6.26	3.30667	5.94667	0.816962	4.15742e-11	4.38259e-10	Up
LOC4324906		4.4	4.23	4.01	9.85	9.66	10.14	4.21333	9.88333	1.19864	3.01935e-18	5.61559e-17	Up
LOC4324909		0.23	0.43	0.4	1.87	1.94	2.11	0.353333	1.97333	2.46153	7.82621e-20	1.62028e-18	Up
LOC4324927		1.06	1.33	1.49	4.86	5.31	5.14	1.29333	5.10333	1.95193	1.24439e-21	2.84849e-20	Up
LOC4324955		0.25	0.21	0.21	0.67	0.46	0.96	0.223333	0.696667	1.61646	0.00480785	0.0148068	Up
LOC4324958		1.15	1.18	0.89	2.34	1.83	2.04	1.07333	2.07	0.912776	0.00115951	0.00416744	Up
LOC4324985		1.74	1.65	2.1	2.66	2.82	3.32	1.83	2.93333	0.650562	0.00571772	0.0172791	Up
LOC4325003		0.38	0.46	0.51	1.16	1.76	1.54	0.45	1.48667	1.69126	9.74566e-06	5.19439e-05	Up
LOC4325050		0.85	0.71	0.97	1.24	1.55	1.57	0.843333	1.45333	0.75526	0.0155896	0.0416087	Up
LOC4325072		0.25	0.35	0.5	0.77	0.96	1.05	0.366667	0.926667	1.29598	0.0112616	0.0312527	Up
LOC4325126		13.99	13.18	12.73	22.08	19.14	20.64	13.3	20.62	0.599513	6.68944e-14	9.05328e-13	Up
LOC4325129		7.99	8.13	8.63	14.77	16.22	14.78	8.25	15.2567	0.856711	4.24169e-15	6.29222e-14	Up
LOC4325163		0.47	0.43	0.55	17.84	18.01	20.18	0.483333	18.6767	5.25113	5.85643e-100	1.16652e-97	Up
LOC4325181		7.5	8.43	8.98	14.89	17.16	16.27	8.30333	16.1067	0.926093	9.44298e-19	1.82498e-17	Up
LOC4325185		5.22	5.21	5.18	8.16	8.73	8.27	5.20333	8.38667	0.633841	5.7509e-11	5.97818e-10	Up
LOC4325200		0.04	0.02	0.06	0.3	0.34	0.28	0.04	0.306667	2.91311	0.000130131	0.000565167	Up
LOC4325218		10.65	11.69	15.06	28.24	28.89	32.8	12.4667	29.9767	1.23751	7.34923e-20	1.52537e-18	Up
LOC4325250		10.03	9.44	9.76	16.52	16.58	17.43	9.74333	16.8433	0.759396	2.00971e-18	3.78626e-17	Up
LOC4325252		2.64	3.23	2.97	7.34	8.06	8.26	2.94667	7.88667	1.39045	3.34737e-29	1.1661e-27	Up
LOC4325257		0.13	0	0	0.46	0.64	0.29	0.0433333	0.463333	3.436	0.00092599	0.0033888	Up
LOC4325269		0	0	0	0.12	0.14	0.2	0	0.153333	5.35499	0.000118385	0.000519268	Up
LOC4325286		43.5	43.65	43.81	82.42	76.02	86.89	43.6533	81.7767	0.874946	2.88391e-39	1.53182e-37	Up
LOC4325295		36.3	39.03	37.87	62.41	72.15	69.59	37.7333	68.05	0.82005	4.83415e-38	2.44669e-36	Up
LOC4325337		1.08	1.5	1.13	2.11	2.23	2.2	1.23667	2.18	0.786888	0.000109864	0.000484387	Up
LOC4325342		44.01	46.1	44.77	78.16	77.85	81.57	44.96	79.1933	0.82045	1.59054e-102	3.41607e-100	Up
LOC4325390		0.72	0.93	0.54	1.32	1.01	1.23	0.73	1.18667	0.677089	0.0170794	0.0449775	Up
LOC4325432		0.05	0	0.07	0.55	0.41	0.48	0.04	0.48	3.6514	2.2999e-06	1.35122e-05	Up
LOC4325474		0.43	0.36	0.57	1.08	0.82	0.81	0.453333	0.903333	0.973612	0.00333037	0.0106744	Up
LOC4325558		11.42	9.87	9.64	22.33	25.13	28.22	10.31	25.2267	1.25991	5.15425e-26	1.53379e-24	Up
LOC4325583		1.03	0.9	1.1	1.9	2.09	2.37	1.01	2.12	1.03945	4.50103e-05	0.000213053	Up
LOC4325609		6.68	7.47	8.23	9.95	12.13	12.52	7.46	11.5333	0.597839	2.91931e-05	0.000142865	Up
LOC4325610		0.75	0.51	0.56	1.96	1.95	2.05	0.606667	1.98667	1.63572	3.70392e-07	2.41955e-06	Up
LOC4325628		0.85	1.06	0.93	2.13	2.19	2.19	0.946667	2.17	1.16485	2.44719e-07	1.64875e-06	Up
LOC4325633		9.62	8.79	7.94	14.15	15.41	15.31	8.78333	14.9567	0.736885	2.26818e-09	1.95619e-08	Up
LOC4325643		0.05	0.05	0.05	0.32	0.44	0.27	0.05	0.343333	2.63871	0.0175073	0.0459819	Up
LOC4325659		6.3	6.58	5.24	9.56	9.62	10.46	6.04	9.88	0.678643	2.81489e-08	2.13332e-07	Up
LOC4325696		1.42	1.04	1.22	11.42	11.47	11.62	1.22667	11.5033	3.19879	4.17512e-35	1.86814e-33	Up
LOC4325697		0.27	0.34	0.17	9.52	10.62	10.26	0.26	10.1333	5.35164	2.1251e-25	6.11035e-24	Up
LOC4325698		1.48	2.66	2.83	14.29	14.67	17.4	2.32333	15.4533	2.74231	6.92776e-33	2.81429e-31	Up
LOC4325704		1.32	1.25	0.64	2.03	1.84	2.3	1.07	2.05667	0.9103	0.017932	0.0469177	Up
LOC4325710		0.24	0.3	0.37	0.79	1.04	0.78	0.303333	0.87	1.49445	0.0116467	0.0321553	Up
LOC4325771		4.14	4.14	3.83	7.48	7.16	7.03	4.03667	7.22333	0.808904	5.3719e-12	6.20003e-11	Up
LOC4325820		32.22	32.17	30.2	86.03	88.31	82.62	31.53	85.6533	1.39776	1.44234e-233	1.54888e-230	Up
LOC4325836		5.17	5.52	5.68	8.5	8.7	9.45	5.45667	8.88333	0.672988	4.66823e-14	6.40915e-13	Up
LOC4325902		22.41	22.9	22.86	35.96	36.18	36.78	22.7233	36.3067	0.645707	3.91484e-29	1.35804e-27	Up
LOC4325919		0.3	0.2	0.3	0.66	0.71	0.83	0.266667	0.733333	1.43324	0.00250892	0.00829778	Up
LOC4325953		0	0.15	0.06	0.42	0.28	0.39	0.07	0.363333	2.3365	0.00287107	0.00935645	Up
LOC4325960		0.03	0.03	0	0.15	0.24	0.12	0.02	0.17	3.06466	0.0183271	0.0477842	Up
LOC4325974		3.52	3.61	2.93	6.28	5.01	5.81	3.35333	5.7	0.734632	5.64241e-06	3.12962e-05	Up
LOC4325981		123.31	122.85	123.69	211.17	214.33	223.69	123.283	216.397	0.781165	5.74479e-96	1.05888e-93	Up
LOC4326047		5.23	6	5.12	10.44	10.4	12.16	5.45	11	0.981967	8.26016e-13	1.0278e-11	Up
LOC4326117		4.34	5.06	5.51	8.22	9.55	10.42	4.97	9.39667	1.00528	1.00673e-17	1.79793e-16	Up
LOC4326135		0.33	0.5	0.34	0.95	1.01	1.11	0.39	1.02333	1.36363	0.00768868	0.0224392	Up
LOC4326139		22.35	21.94	22.62	32.11	36.38	37.84	22.3033	35.4433	0.622233	9.6298e-20	1.9804e-18	Up
LOC4326175		0.61	0.95	0.93	2.35	2.84	2.67	0.83	2.62	1.6241	1.56143e-09	1.36903e-08	Up
LOC4326189		0	0	0	0.29	0.28	0.29	0	0.286667	5.73901	1.85035e-05	9.37855e-05	Up
LOC4326237		6.53	6.93	6.48	10.1	11.16	10.28	6.64667	10.5133	0.612957	4.57831e-09	3.82673e-08	Up
LOC4326241		0.89	1.38	1.19	15.99	14.82	16.07	1.15333	15.6267	3.51549	8.04718e-107	1.84035e-104	Up
LOC4326364		2.68	2.54	2.65	3.92	4.19	4.02	2.62333	4.04333	0.59338	1.12797e-06	6.91138e-06	Up
LOC4326410		3.27	3.74	3.73	5.63	5.38	5.52	3.58	5.51	0.603246	1.55334e-09	1.36291e-08	Up
LOC4326442		21.02	22.59	22.87	35.71	41.37	43.01	22.16	40.03	0.822689	2.19608e-14	3.10837e-13	Up
LOC4326511		0.82	1.02	1.06	2.13	2.91	2.39	0.966667	2.47667	1.32505	4.38131e-08	3.22738e-07	Up
LOC4326539		0.45	0.26	0.19	7.1	6.77	6.82	0.3	6.89667	4.49422	1.13195e-58	1.01297e-56	Up
LOC4326549		0.24	0.24	0.37	0.9	0.5	0.86	0.283333	0.753333	1.36145	0.00917395	0.0261196	Up
LOC4326552		0.28	0.5	0.34	0.83	0.96	0.84	0.373333	0.876667	1.20783	0.00175131	0.00601524	Up
LOC4326573		3.46	3.41	3.86	6.09	6.16	6.62	3.57667	6.29	0.791032	1.19357e-08	9.45478e-08	Up
LOC4326577		0.11	0.53	0.22	1.5	1.47	1.61	0.286667	1.52667	2.38419	3.47046e-06	1.97823e-05	Up
LOC4326578		0.15	0.18	0.15	0.46	0.62	0.92	0.16	0.666667	1.99623	0.000232	0.000958383	Up
LOC4326596		1.08	0.75	0.69	1.6	1.5	2.16	0.84	1.75333	1.02982	0.00149273	0.00521091	Up
LOC4326657		2.28	2.3	2.74	5.82	6.62	6.01	2.44	6.15	1.30463	5.71773e-17	9.76641e-16	Up
LOC4326659		0	0	0	3.77	3.56	3.81	0	3.71333	9.37488	3.70577e-15	5.5171e-14	Up
LOC4326663		1.08	0.77	0.89	2.25	2.6	1.88	0.913333	2.24333	1.26664	5.42546e-07	3.468e-06	Up
LOC4326681		0	0	0	0.25	0.13	0.32	0	0.233333	4.28902	0.00732764	0.02151	Up
LOC4326685		0.08	0.04	0.04	0.28	0.24	0.36	0.0533333	0.293333	2.43287	0.014084	0.0380509	Up
LOC4326704		0.16	0.12	0.04	0.49	0.45	0.33	0.106667	0.423333	1.92963	0.0114526	0.0316797	Up
LOC4326709		3.62	3.42	2.95	5.18	5.12	5.56	3.33	5.28667	0.601992	1.02043e-07	7.20308e-07	Up
LOC4326729		17.57	18.65	19.22	30.15	31.39	31.69	18.48	31.0767	0.719506	6.74749e-25	1.88953e-23	Up
LOC4326743		19.08	19.51	18.35	45.6	40.21	42.32	18.98	42.71	1.13997	3.91947e-84	5.97574e-82	Up
LOC4326751		0.35	0.46	0.41	1.85	1.44	1.6	0.406667	1.63	1.97395	2.60553e-09	2.23064e-08	Up
LOC4326752		0.07	0.07	0	1.75	1.73	2.01	0.0466667	1.83	5.1739	2.62625e-11	2.82025e-10	Up
LOC4326761		0.07	0.03	0.1	0.33	0.3	0.33	0.0666667	0.32	2.24648	0.00688986	0.0203946	Up
LOC4326766		2.55	2.31	2.11	6.03	4.97	5.26	2.32333	5.42	1.19308	1.22112e-10	1.22753e-09	Up
LOC4326769		84.86	84	86.8	193.64	188.18	187.28	85.22	189.7	1.12407	3.40328e-200	3.00206e-197	Up
LOC4326775		16.89	16.56	16.59	29.53	28.72	25.9	16.68	28.05	0.719291	5.08812e-21	1.12007e-19	Up
LOC4326793		12.85	13.03	12.95	24.24	22.7	24.17	12.9433	23.7033	0.842554	4.20769e-39	2.22539e-37	Up
LOC4326794		7.06	5.95	6.51	14.73	12.98	12.88	6.50667	13.53	1.03792	6.07542e-29	2.08993e-27	Up
LOC4326886		4.65	3.78	4.36	5.88	8.48	8.47	4.26333	7.61	0.804724	7.88401e-06	4.26846e-05	Up
LOC4326888		6.64	7.26	6.84	11.05	10.65	11.55	6.91333	11.0833	0.650818	5.41829e-09	4.4815e-08	Up
LOC4326893		1.05	0.81	1.08	2.47	3.03	2.58	0.98	2.69333	1.42843	1.31131e-10	1.31445e-09	Up
LOC4326898		0.95	0.98	1.03	1.71	1.86	1.64	0.986667	1.73667	0.786574	0.0039126	0.0123183	Up
LOC4326910		0.05	0.16	0.11	41.6	42.79	41.09	0.106667	41.8267	8.54246	7.33867e-47	4.91213e-45	Up
LOC4326913		0.21	0.25	0.1	1.18	0.8	1.09	0.186667	1.02333	2.36615	3.2057e-06	1.8392e-05	Up
LOC4326942		4.27	5.22	4.74	7.76	9.68	8.76	4.74333	8.73333	0.834214	1.69262e-05	8.62869e-05	Up
LOC4326943		15.77	17.29	15.18	27.61	27.53	25.37	16.08	26.8367	0.708477	1.66651e-19	3.39333e-18	Up
LOC4326970		1.84	2.06	1.73	4.01	4.75	4.87	1.87667	4.54333	1.2425	1.2334e-08	9.75154e-08	Up
LOC4326976		6.07	6.67	7.18	11.28	10.1	10	6.64	10.46	0.66528	2.20672e-13	2.86109e-12	Up
LOC4326981		8.54	8.95	8.04	13.89	13.77	13.53	8.51	13.73	0.659711	2.83804e-13	3.64897e-12	Up
LOC4326985		14.05	14.33	14.27	26.58	24.97	25.86	14.2167	25.8033	0.830182	4.98744e-39	2.62654e-37	Up
LOC4326993		4.76	4.91	4.91	6.72	7.24	8.39	4.86	7.45	0.586206	1.95007e-05	9.84833e-05	Up
LOC4327006		0.06	0.12	0.12	0.35	0.59	1.05	0.1	0.663333	2.73885	0.0017223	0.00592868	Up
LOC4327021		0.09	0.23	0.21	0.62	0.56	0.56	0.176667	0.58	1.73502	0.000958884	0.00349727	Up
LOC4327027		0.69	0.51	0.33	1.16	0.89	1.31	0.51	1.12	1.10494	0.00477408	0.0147136	Up
LOC4327055		25.87	23.17	25.06	42.45	38.32	40.57	24.7	40.4467	0.679949	2.58068e-25	7.37735e-24	Up
LOC4327068		20.46	20.77	20.81	34.66	32.01	30.85	20.68	32.5067	0.622193	1.23508e-23	3.2059e-22	Up
LOC4327093		1.2	1.2	0.72	2.01	2.04	1.64	1.04	1.89667	0.829165	0.00137462	0.00485442	Up
LOC4327117		275.86	274.03	281.27	453.87	447.23	444.18	277.053	448.427	0.664286	4.76082e-101	9.8813e-99	Up
LOC4327130		26.19	26.44	30.3	45.82	45.99	45.59	27.6433	45.8	0.698258	2.56189e-17	4.44356e-16	Up
LOC4327159		1.33	1.45	1.2	3.26	3.28	3.39	1.32667	3.31	1.27552	1.17985e-16	1.95316e-15	Up
LOC4327177		1.7	1.26	1.54	4.87	4.42	3.86	1.5	4.38333	1.51811	3.7038e-08	2.75875e-07	Up
LOC4327187		0.98	1.25	0.99	1.4	1.71	1.93	1.07333	1.68	0.614299	0.00908935	0.0258996	Up
LOC4327209		0.56	0.67	0.65	1.19	1.49	1.31	0.626667	1.33	1.0518	1.09302e-06	6.71722e-06	Up
LOC4327247		42.61	42.59	42.65	72.37	71.77	68.67	42.6167	70.9367	0.704392	7.47055e-34	3.1595e-32	Up
LOC4327292		0.19	0.09	0.1	2	1.25	2.08	0.126667	1.77667	3.78019	9.79256e-06	5.21544e-05	Up
LOC4327310		4.45	4.85	5.05	9.7	7.37	7.31	4.78333	8.12667	0.734557	3.14522e-07	2.07877e-06	Up
LOC4327388		7.21	7.23	7.96	14.5	14.98	16.36	7.46667	15.28	1.00268	7.95684e-28	2.56897e-26	Up
LOC4327390		0.47	0.35	0.24	0.95	1.12	1.47	0.353333	1.18	1.69508	0.0001081	0.00047712	Up
LOC4327446		11.99	14.09	13.81	22.52	23.83	22.15	13.2967	22.8333	0.749044	2.14354e-23	5.43565e-22	Up
LOC4327482		14.12	14.63	13.29	22.95	23.11	21.26	14.0133	22.44	0.649115	1.30139e-23	3.36577e-22	Up
LOC4327485		6.81	7.39	7.04	18.56	21.83	20.15	7.08	20.18	1.48028	6.66201e-38	3.32658e-36	Up
LOC4327525		0.89	0.85	0.74	1.39	1.39	2.1	0.826667	1.62667	0.942365	0.000552357	0.00211613	Up
LOC4327527		0.61	0.46	0.98	2.1	2.69	2.4	0.683333	2.39667	1.78167	5.7823e-07	3.6837e-06	Up
LOC4327532		0.71	0.55	0.72	2.26	2.33	2.66	0.66	2.41667	1.83789	2.73211e-09	2.33093e-08	Up
LOC4327536		1.14	0.95	0.86	2.17	2.95	2.56	0.983333	2.56	1.34829	3.69663e-07	2.41543e-06	Up
LOC4327544		6.93	6.15	4.9	10.12	9.11	11.14	5.99333	10.1233	0.724827	3.54162e-06	2.01694e-05	Up
LOC4327545		2.6	1.93	2.73	3.37	3.74	4.57	2.42	3.89333	0.656767	0.000329771	0.0013231	Up
LOC4327567		6.87	7.74	7.33	11.24	11.55	11.78	7.31333	11.5233	0.62498	3.74916e-10	3.55378e-09	Up
LOC4327568		2.65	2.69	3.51	9.37	10.46	10.73	2.95	10.1867	1.75825	6.8468e-27	2.14062e-25	Up
LOC4327587		16.26	15.99	19.16	25.65	28.79	25.47	17.1367	26.6367	0.606826	3.45249e-06	1.96921e-05	Up
LOC4327616		2.98	2.48	3.42	6.83	8.73	7.61	2.96	7.72333	1.355	1.3191e-13	1.7367e-12	Up
LOC4327630		3.34	3.26	3.48	6.01	6.09	5.4	3.36	5.83333	0.76994	5.2107e-13	6.56964e-12	Up
LOC4327669		1	0.9	0.7	1.86	1.5	2.22	0.866667	1.86	1.06961	1.77795e-05	9.04132e-05	Up
LOC4327719		171.12	164.66	175.13	958.64	1002.54	1105.39	170.303	1022.19	2.55489	0	0	Up
LOC4327728		3.69	3.8	3.52	6.8	7.39	7.17	3.67	7.12	0.929962	9.34858e-26	2.73255e-24	Up
LOC4327761		1.51	1.14	1.41	3.52	4.77	3.57	1.35333	3.95333	1.51579	2.92215e-10	2.80833e-09	Up
LOC4327821		0.04	0.16	0.04	0.32	0.52	0.2	0.08	0.346667	2.09356	0.0171651	0.045184	Up
LOC4327869		2.15	2.53	3.06	3.48	4.24	4.29	2.58	4.00333	0.607431	0.00155432	0.00540707	Up
LOC4327905		11.37	13.81	14.37	35.11	39.52	39.9	13.1833	38.1767	1.5035	8.98164e-64	8.98127e-62	Up
LOC4327914		0.82	0.73	0.77	1.52	1.36	1.37	0.773333	1.41667	0.85032	0.00312334	0.0100894	Up
LOC4327929		10.01	9.29	10.45	19.39	18.98	16.97	9.91667	18.4467	0.861843	1.0873e-10	1.09927e-09	Up
LOC4327934		0.7	0.98	0.82	2.11	2.24	1.95	0.833333	2.1	1.30233	3.75529e-08	2.79541e-07	Up
LOC4328106		2.6	2.19	2.16	3.22	3.62	3.92	2.31667	3.58667	0.70484	6.57891e-06	3.60774e-05	Up
LOC4328180		0	0	0	0.48	0.46	0.36	0	0.433333	6.76344	8.46925e-08	6.04177e-07	Up
LOC4328219		1.55	1.84	1.81	17.42	15.58	17.07	1.73333	16.69	3.23493	3.23826e-50	2.43106e-48	Up
LOC4328250		5.06	5.42	5.97	10.21	11.17	11.9	5.48333	11.0933	0.986174	3.68069e-11	3.91008e-10	Up
LOC4328271		0.86	1.08	1.12	2.14	2.73	2.42	1.02	2.43	1.2214	2.00315e-07	1.36825e-06	Up
LOC4328304		6.62	6.15	6.59	12.86	12.11	11.14	6.45333	12.0367	0.854001	1.46868e-19	2.99545e-18	Up
LOC4328324		4.89	4.6	4.48	8.49	8.43	8.59	4.65667	8.50333	0.839068	2.47363e-20	5.25334e-19	Up
LOC4328371		2.11	2.74	2.38	4.3	3.66	4.02	2.41	3.99333	0.698111	0.000544386	0.0020898	Up
LOC4328390		897.8	888.42	925.07	1439.19	1464.83	1568.51	903.763	1490.84	0.69152	1.25854e-83	1.8954e-81	Up
LOC4328476		1.68	1.95	1.5	3.01	2.24	2.81	1.71	2.68667	0.617795	0.010959	0.0305126	Up
LOC4328494		1.76	1.61	1.07	2.33	2.64	3.24	1.48	2.73667	0.855173	0.00994687	0.0280396	Up
LOC4328502		5.86	5.8	6.48	38.56	43.06	46.18	6.04667	42.6	2.78602	2.49353e-252	3.24146e-249	Up
LOC4328515		1.15	1.33	1.26	3.47	3.66	3.95	1.24667	3.69333	1.53982	5.53987e-23	1.36966e-21	Up
LOC4328543		0.07	0.03	0.03	0.33	0.34	0.43	0.0433333	0.366667	3.01825	0.00102425	0.00372027	Up
LOC4328564		1.67	1.75	1.87	3.17	2.75	3.02	1.76333	2.98	0.726419	2.88414e-10	2.77505e-09	Up
LOC4328567		2.88	2.73	2.32	4.57	4.61	5.18	2.64333	4.78667	0.843455	6.96822e-06	3.80181e-05	Up
LOC4328570		2.35	2.16	2.32	3.54	3.37	3.73	2.27667	3.54667	0.612893	5.12864e-07	3.29361e-06	Up
LOC4328620		1.28	1.24	0.94	3.1	2.63	2.47	1.15333	2.73333	1.214	3.51142e-07	2.30478e-06	Up
LOC4328684		0.08	0.04	0.17	0.55	0.55	0.38	0.0966667	0.493333	2.29624	0.00293754	0.00955417	Up
LOC4328720		0.21	0.26	0.33	0.88	0.92	0.94	0.266667	0.913333	1.74276	4.03118e-05	0.000192287	Up
LOC4328787		1.48	1.73	1.74	3.06	2.55	2.52	1.65	2.71	0.749722	2.9451e-05	0.000143928	Up
LOC4328903		0	0	0.03	0.28	0.22	0.09	0.01	0.196667	4.11923	0.00391478	0.0123236	Up
LOC4328933		1.09	1.16	1.01	6.62	6.35	5.85	1.08667	6.27333	2.49713	9.58582e-83	1.41773e-80	Up
LOC4328943		0	0	0	0.02	0.05	0.03	0	0.0333333	4.15656	0.0110056	0.0306216	Up
LOC4328950		12.21	13.09	12.78	24.88	24.88	25.66	12.6933	25.14	1.23619	5.25607e-136	2.12819e-133	Up
LOC4329065		0.46	0.61	0.64	2.78	2.72	2.37	0.57	2.62333	2.17171	4.31983e-18	7.93275e-17	Up
LOC4329091		0.6	0.6	1.22	10.6	11.02	9.82	0.806667	10.48	3.67831	4.5254e-33	1.84749e-31	Up
LOC4329153		24.47	21.35	24	37.58	37.59	35.74	23.2733	36.97	0.637355	6.85151e-18	1.24141e-16	Up
LOC4329294		0.15	0.36	0.26	0.93	1.05	0.88	0.256667	0.953333	1.84958	0.00100309	0.00364987	Up
LOC4329387		0.05	0.05	0.05	0.66	0.81	0.88	0.05	0.783333	3.84887	2.49035e-08	1.89843e-07	Up
LOC4329441		18.23	16.55	16.8	28.32	28.83	27.46	17.1933	28.2033	0.668795	2.40831e-16	3.9082e-15	Up
LOC4329462		34.95	36.64	38.01	50.46	56.49	61.3	36.5333	56.0833	0.587839	4.02714e-14	5.55678e-13	Up
LOC4329464		7.29	6.38	7.21	19.12	16.89	17.18	6.96	17.73	1.31867	6.64825e-34	2.82139e-32	Up
LOC4329526		12.47	11.32	11.16	24.27	22.44	24.5	11.65	23.7367	0.996255	1.99663e-37	9.74598e-36	Up
LOC4329550		1.97	1.77	1.87	4.65	3.84	4.42	1.87	4.30333	1.17283	1.37995e-08	1.08476e-07	Up
LOC4329555		1.99	1.59	1.77	3.4	3.49	3.55	1.78333	3.48	0.9344	0.000109855	0.000484387	Up
LOC4329556		0.72	0.54	0.8	1.45	1.16	1.56	0.686667	1.39	1.06501	0.00848742	0.0244524	Up
LOC4329573		0.54	0.54	0.79	2.55	2.66	3.32	0.623333	2.84333	2.17008	3.18789e-07	2.10529e-06	Up
LOC4329576		51.07	49.71	51.18	105.47	102.71	101.17	50.6533	103.117	0.995166	1.42552e-132	5.41677e-130	Up
LOC4329583		36.46	36.21	38.89	93.76	96.11	99.24	37.1867	96.37	1.3434	4.05204e-145	1.96238e-142	Up
LOC4329602		2.77	2.39	2.25	4.09	4.49	4.3	2.47	4.29333	0.76589	1.87546e-05	9.50194e-05	Up
LOC4329640		10.66	10.92	10.77	18.83	17.26	17.86	10.7833	17.9833	0.707418	1.26477e-17	2.24203e-16	Up
LOC4329649		0.43	0.6	0.49	1.15	1.28	1.41	0.506667	1.28	1.30182	7.26421e-05	0.000330604	Up
LOC4329656		3.01	2.68	3.06	7.2	7.17	7.09	2.91667	7.15333	1.25576	6.10642e-23	1.50221e-21	Up
LOC4329668		5.68	4.5	5.45	8.39	9.53	9.1	5.21	9.00667	0.759454	8.74986e-07	5.44091e-06	Up
LOC4329681		10.63	11.83	12.67	19.17	17.5	17.21	11.71	17.96	0.586649	9.46658e-10	8.55526e-09	Up
LOC4329704		0.31	0.17	0.17	0.64	0.74	0.54	0.216667	0.64	1.5602	0.00301642	0.00978495	Up
[truncated: 1,061 more rows]
