# Supplementary material for: OsbHLH067, OsbHLH068, and OsbHLH069 redundantly regulate inflorescence axillary meristem formation in rice
Source: PLoS Genet. 2023 Apr 13;19(4):e1010698. doi: 10.1371/journal.pgen.1010698 (PMC10128955; doi:10.1371/journal.pgen.1010698)
Supplement: S2 Table — (XLSX) [file pgen.1010698.s008.xlsx]

## Sheet: S2 Table
S2 Table. KEGG terms from the down-regulated genes in the Osbhlh067 Osbhlh068 Osbhlh069 triple mutant.
KEGG Pathway Term ID enriched by down-regulated DEGs	KEGG Pathway Term Desc	Term Candidate Gene Num	Total Candidate Gene Num	Term Gene Num	Total Gene Num	Rich Ratio	Q value
1110	Biosynthesis of secondary metabolites	118	383	1435	6740	0.08223	0.00112258
250	Alanine, aspartate and glutamate metabolism	12	383	56	6740	0.214286	0.00455358
1212	Fatty acid metabolism	15	383	85	6740	0.176471	0.00455358
500	Starch and sucrose metabolism	21	383	189	6740	0.111111	0.0425088
4110	Cell cycle	18	383	151	6740	0.119205	0.0425088
4744	Phototransduction	4	383	12	6740	0.333333	0.048788
4720	Long-term potentiation	7	383	38	6740	0.184211	0.0647346
4722	Neurotrophin signaling pathway	13	383	103	6740	0.126214	0.0659888
73	Cutin, suberine and wax biosynthesis	6	383	31	6740	0.193548	0.0841019
53	Ascorbate and aldarate metabolism	8	383	53	6740	0.150943	0.0842162
71	Fatty acid degradation	8	383	53	6740	0.150943	0.0842162
480	Glutathione metabolism	14	383	120	6740	0.116667	0.0842162
940	Phenylpropanoid biosynthesis	25	383	270	6740	0.0925926	0.0842162
950	Isoquinoline alkaloid biosynthesis	5	383	24	6740	0.208333	0.0842162
2020	Two-component system	4	383	16	6740	0.25	0.0842162
3320	PPAR signaling pathway	6	383	33	6740	0.181818	0.0842162
4260	Cardiac muscle contraction	5	383	24	6740	0.208333	0.0842162
4713	Circadian entrainment	4	383	16	6740	0.25	0.0842162
4728	Dopaminergic synapse	8	383	53	6740	0.150943	0.0842162
4971	Gastric acid secretion	4	383	15	6740	0.266667	0.0842162
62	Fatty acid elongation	8	383	55	6740	0.145455	0.0873959
4625	C-type lectin receptor signaling pathway	5	383	25	6740	0.2	0.0873959
280	Valine, leucine and isoleucine degradation	7	383	46	6740	0.152174	0.0943686
350	Tyrosine metabolism	7	383	46	6740	0.152174	0.0943686
910	Nitrogen metabolism	6	383	36	6740	0.166667	0.0943686
4011	MAPK signaling pathway - yeast	6	383	36	6740	0.166667	0.0943686
4015	Rap1 signaling pathway	5	383	26	6740	0.192308	0.0943686
4217	Necroptosis	9	383	69	6740	0.130435	0.0961322
1120	Microbial metabolism in diverse environments	35	383	425	6740	0.0823529	0.0965569
4270	Vascular smooth muscle contraction	4	383	18	6740	0.222222	0.0986159
4915	Estrogen signaling pathway	7	383	49	6740	0.142857	0.114129
4022	cGMP-PKG signaling pathway	7	383	50	6740	0.14	0.123585
4924	Renin secretion	5	383	30	6740	0.166667	0.140477
1200	Carbon metabolism	25	383	293	6740	0.0853242	0.142462
410	beta-Alanine metabolism	6	383	42	6740	0.142857	0.158715
4024	cAMP signaling pathway	7	383	54	6740	0.12963	0.165708
4916	Melanogenesis	4	383	22	6740	0.181818	0.169051
965	Betalain biosynthesis	2	383	6	6740	0.333333	0.198625
4261	Adrenergic signaling in cardiomyocytes	6	383	45	6740	0.133333	0.198625
4391	Hippo signaling pathway - fly	5	383	34	6740	0.147059	0.198625
640	Propanoate metabolism	4	383	24	6740	0.166667	0.200642
1040	Biosynthesis of unsaturated fatty acids	6	383	46	6740	0.130435	0.200642
4113	Meiosis - yeast	8	383	70	6740	0.114286	0.200642
4727	GABAergic synapse	5	383	35	6740	0.142857	0.204372
4922	Glucagon signaling pathway	9	383	84	6740	0.107143	0.209334
10	Glycolysis / Gluconeogenesis	14	383	152	6740	0.0921053	0.212619
650	Butanoate metabolism	4	383	25	6740	0.16	0.212619
1053	Biosynthesis of siderophore group nonribosomal peptides	1	383	1	6740	1	0.22167
4066	HIF-1 signaling pathway	8	383	73	6740	0.109589	0.22167
4210	Apoptosis	4	383	26	6740	0.153846	0.22167
4960	Aldosterone-regulated sodium reabsorption	1	383	1	6740	1	0.22167
4975	Fat digestion and absorption	2	383	7	6740	0.285714	0.22167
360	Phenylalanine metabolism	7	383	62	6740	0.112903	0.23192
220	Arginine biosynthesis	5	383	38	6740	0.131579	0.233835
531	Glycosaminoglycan degradation	3	383	17	6740	0.176471	0.250572
564	Glycerophospholipid metabolism	11	383	117	6740	0.0940171	0.250572
604	Glycosphingolipid biosynthesis - ganglio series	2	383	8	6740	0.25	0.259192
270	Cysteine and methionine metabolism	11	383	121	6740	0.0909091	0.291393
520	Amino sugar and nucleotide sugar metabolism	15	383	181	6740	0.0828729	0.306818
4668	TNF signaling pathway	2	383	9	6740	0.222222	0.306818
4928	Parathyroid hormone synthesis, secretion and action	4	383	30	6740	0.133333	0.306818
4014	Ras signaling pathway	5	383	43	6740	0.116279	0.31669
4070	Phosphatidylinositol signaling system	7	383	69	6740	0.101449	0.31669
232	Caffeine metabolism	1	383	2	6740	0.5	0.327342
511	Other glycan degradation	3	383	20	6740	0.15	0.327342
524	Neomycin, kanamycin and gentamicin biosynthesis	2	383	10	6740	0.2	0.327342
906	Carotenoid biosynthesis	4	383	32	6740	0.125	0.327342
942	Anthocyanin biosynthesis	1	383	2	6740	0.5	0.327342
4724	Glutamatergic synapse	5	383	44	6740	0.113636	0.327342
4725	Cholinergic synapse	2	383	10	6740	0.2	0.327342
4926	Relaxin signaling pathway	2	383	10	6740	0.2	0.327342
4977	Vitamin digestion and absorption	1	383	2	6740	0.5	0.327342
4390	Hippo signaling pathway	4	383	33	6740	0.121212	0.333403
4910	Insulin signaling pathway	11	383	129	6740	0.0852713	0.333403
980	Metabolism of xenobiotics by cytochrome P450	7	383	74	6740	0.0945946	0.360205
52	Galactose metabolism	7	383	76	6740	0.0921053	0.369145
130	Ubiquinone and other terpenoid-quinone biosynthesis	5	383	48	6740	0.104167	0.369145
380	Tryptophan metabolism	6	383	62	6740	0.0967742	0.369145
680	Methane metabolism	6	383	62	6740	0.0967742	0.369145
780	Biotin metabolism	3	383	23	6740	0.130435	0.369145
4020	Calcium signaling pathway	5	383	48	6740	0.104167	0.369145
4218	Cellular senescence	8	383	90	6740	0.0888889	0.369145
260	Glycine, serine and threonine metabolism	7	383	77	6740	0.0909091	0.371553
333	Prodigiosin biosynthesis	2	383	12	6740	0.166667	0.371553
908	Zeatin biosynthesis	4	383	36	6740	0.111111	0.371553
4151	PI3K-Akt signaling pathway	10	383	120	6740	0.0833333	0.371553
4144	Endocytosis	14	383	181	6740	0.0773481	0.371964
362	Benzoate degradation	1	383	3	6740	0.333333	0.393014
471	D-Glutamine and D-glutamate metabolism	1	383	3	6740	0.333333	0.393014
1062	Biosynthesis of terpenoids and steroids	1	383	3	6740	0.333333	0.393014
4927	Cortisol synthesis and secretion	2	383	13	6740	0.153846	0.402233
1130	Biosynthesis of antibiotics	35	383	523	6740	0.0669216	0.409466
4072	Phospholipase D signaling pathway	5	383	52	6740	0.0961538	0.409466
100	Steroid biosynthesis	4	383	39	6740	0.102564	0.415809
4146	Peroxisome	8	383	96	6740	0.0833333	0.415809
982	Drug metabolism - cytochrome P450	7	383	82	6740	0.0853659	0.422799
909	Sesquiterpenoid and triterpenoid biosynthesis	2	383	14	6740	0.142857	0.427639
195	Photosynthesis	7	383	83	6740	0.0843373	0.429019
904	Diterpenoid biosynthesis	7	383	83	6740	0.0843373	0.429019
4918	Thyroid hormone synthesis	3	383	27	6740	0.111111	0.435599
592	alpha-Linolenic acid metabolism	5	383	55	6740	0.0909091	0.442824
51	Fructose and mannose metabolism	6	383	70	6740	0.0857143	0.4434
521	Streptomycin biosynthesis	2	383	15	6740	0.133333	0.4434
625	Chloroalkane and chloroalkene degradation	2	383	15	6740	0.133333	0.4434
983	Drug metabolism - other enzymes	8	383	100	6740	0.08	0.4434
4750	Inflammatory mediator regulation of TRP channels	4	383	42	6740	0.0952381	0.451961
901	Indole alkaloid biosynthesis	4	383	43	6740	0.0930233	0.473785
2010	ABC transporters	3	383	30	6740	0.1	0.500933
4964	Proximal tubule bicarbonate reclamation	1	383	5	6740	0.2	0.522044
4016	MAPK signaling pathway - plant	15	383	218	6740	0.0688073	0.524183
600	Sphingolipid metabolism	3	383	32	6740	0.09375	0.537628
630	Glyoxylate and dicarboxylate metabolism	7	383	93	6740	0.0752688	0.537628
760	Nicotinate and nicotinamide metabolism	2	383	18	6740	0.111111	0.537628
4721	Synaptic vesicle cycle	5	383	62	6740	0.0806452	0.537628
4921	Oxytocin signaling pathway	5	383	62	6740	0.0806452	0.537628
4978	Mineral absorption	2	383	18	6740	0.111111	0.537628
4660	T cell receptor signaling pathway	2	383	19	6740	0.105263	0.568075
190	Oxidative phosphorylation	12	383	176	6740	0.0681818	0.571382
4540	Gap junction	2	383	20	6740	0.1	0.595601
4973	Carbohydrate digestion and absorption	2	383	20	6740	0.1	0.595601
903	Limonene and pinene degradation	1	383	7	6740	0.142857	0.624652
981	Insect hormone biosynthesis	1	383	7	6740	0.142857	0.624652
72	Synthesis and degradation of ketone bodies	1	383	8	6740	0.125	0.654953
540	Lipopolysaccharide biosynthesis	1	383	8	6740	0.125	0.654953
561	Glycerolipid metabolism	6	383	86	6740	0.0697674	0.654953
626	Naphthalene degradation	1	383	8	6740	0.125	0.654953
4137	Mitophagy - animal	3	383	38	6740	0.0789474	0.654953
4152	AMPK signaling pathway	9	383	137	6740	0.0656934	0.654953
4371	Apelin signaling pathway	6	383	86	6740	0.0697674	0.654953
4392	Hippo signaling pathway - multiple species	1	383	8	6740	0.125	0.654953
4714	Thermogenesis	13	383	203	6740	0.0640394	0.654953
460	Cyanoamino acid metabolism	4	383	55	6740	0.0727273	0.659965
4120	Ubiquitin mediated proteolysis	10	383	156	6740	0.0641026	0.676406
4214	Apoptosis - fly	2	383	24	6740	0.0833333	0.676681
4920	Adipocytokine signaling pathway	3	383	40	6740	0.075	0.676681
4664	Fc epsilon RI signaling pathway	1	383	9	6740	0.111111	0.689022
960	Tropane, piperidine and pyridine alkaloid biosynthesis	3	383	41	6740	0.0731707	0.692102
4062	Chemokine signaling pathway	2	383	25	6740	0.08	0.692102
4520	Adherens junction	2	383	25	6740	0.08	0.692102
710	Carbon fixation in photosynthetic organisms	6	383	92	6740	0.0652174	0.696712
310	Lysine degradation	3	383	42	6740	0.0714286	0.699828
620	Pyruvate metabolism	6	383	93	6740	0.0645161	0.704272
30	Pentose phosphate pathway	4	383	60	6740	0.0666667	0.708411
562	Inositol phosphate metabolism	4	383	60	6740	0.0666667	0.708411
902	Monoterpenoid biosynthesis	1	383	10	6740	0.1	0.708411
4010	MAPK signaling pathway	7	383	112	6740	0.0625	0.715661
3430	Mismatch repair	5	383	78	6740	0.0641026	0.716995
4626	Plant-pathogen interaction	21	383	356	6740	0.0589888	0.719448
830	Retinol metabolism	1	383	11	6740	0.0909091	0.720928
1210	2-Oxocarboxylic acid metabolism	4	383	62	6740	0.0645161	0.720928
4666	Fc gamma R-mediated phagocytosis	6	383	96	6740	0.0625	0.720928
4723	Retrograde endocannabinoid signaling	4	383	62	6740	0.0645161	0.720928
4211	Longevity regulating pathway	6	383	98	6740	0.0612245	0.729492
4810	Regulation of actin cytoskeleton	4	383	63	6740	0.0634921	0.729492
4976	Bile secretion	2	383	29	6740	0.0689655	0.740794
944	Flavone and flavonol biosynthesis	1	383	12	6740	0.0833333	0.748066
4071	Sphingolipid signaling pathway	4	383	65	6740	0.0615385	0.750568
4216	Ferroptosis	2	383	30	6740	0.0666667	0.754444
4013	MAPK signaling pathway - fly	3	383	48	6740	0.0625	0.755099
4530	Tight junction	4	383	66	6740	0.0606061	0.755099
603	Glycosphingolipid biosynthesis - globo and isoglobo series	1	383	13	6740	0.0769231	0.763633
4612	Antigen processing and presentation	4	383	67	6740	0.0597015	0.763633
3440	Homologous recombination	6	383	104	6740	0.0576923	0.775724
2026	Biofilm formation - Escherichia coli	1	383	14	6740	0.0714286	0.787104
4658	Th1 and Th2 cell differentiation	1	383	14	6740	0.0714286	0.787104
196	Photosynthesis - antenna proteins	1	383	15	6740	0.0666667	0.81777
4624	Toll and Imd signaling pathway	4	383	72	6740	0.0555556	0.822641
513	Various types of N-glycan biosynthesis	2	383	36	6740	0.0555556	0.842255
3460	Fanconi anemia pathway	5	383	93	6740	0.0537634	0.842255
4726	Serotonergic synapse	2	383	36	6740	0.0555556	0.842255
1220	Degradation of aromatic compounds	1	383	17	6740	0.0588235	0.848704
3030	DNA replication	5	383	94	6740	0.0531915	0.848704
4012	ErbB signaling pathway	2	383	37	6740	0.0540541	0.848704
1230	Biosynthesis of amino acids	14	383	262	6740	0.0534351	0.850118
4341	Hedgehog signaling pathway - fly	8	383	152	6740	0.0526316	0.85269
140	Steroid hormone biosynthesis	1	383	18	6740	0.0555556	0.853951
670	One carbon pool by folate	1	383	18	6740	0.0555556	0.853951
4510	Focal adhesion	1	383	18	6740	0.0555556	0.853951
20	Citrate cycle (TCA cycle)	3	383	59	6740	0.0508475	0.860385
290	Valine, leucine and isoleucine biosynthesis	1	383	20	6740	0.05	0.863128
740	Riboflavin metabolism	1	383	20	6740	0.05	0.863128
905	Brassinosteroid biosynthesis	1	383	20	6740	0.05	0.863128
941	Flavonoid biosynthesis	2	383	40	6740	0.05	0.863128
2024	Quorum sensing	3	383	60	6740	0.05	0.863128
4145	Phagosome	4	383	82	6740	0.0487805	0.863128
4350	TGF-beta signaling pathway	4	383	82	6740	0.0487805	0.863128
4659	Th17 cell differentiation	1	383	20	6740	0.05	0.863128
4710	Circadian rhythm	3	383	62	6740	0.0483871	0.863128
4340	Hedgehog signaling pathway	6	383	122	6740	0.0491803	0.867483
430	Taurine and hypotaurine metabolism	1	383	21	6740	0.047619	0.872535
330	Arginine and proline metabolism	3	383	65	6740	0.0461538	0.884308
4650	Natural killer cell mediated cytotoxicity	1	383	22	6740	0.0454545	0.884308
340	Histidine metabolism	1	383	23	6740	0.0434783	0.893796
3420	Nucleotide excision repair	5	383	108	6740	0.0462963	0.893796
4966	Collecting duct acid secretion	1	383	23	6740	0.0434783	0.893796
3410	Base excision repair	2	383	48	6740	0.0416667	0.903195
4370	VEGF signaling pathway	1	383	25	6740	0.04	0.903195
4662	B cell receptor signaling pathway	1	383	25	6740	0.04	0.903195
4961	Endocrine and other factor-regulated calcium reabsorption	1	383	24	6740	0.0416667	0.903195
4972	Pancreatic secretion	1	383	25	6740	0.04	0.903195
4213	Longevity regulating pathway - multiple species	4	383	93	6740	0.0430108	0.910989
4380	Osteoclast differentiation	1	383	26	6740	0.0384615	0.910989
4150	mTOR signaling pathway	4	383	94	6740	0.0425532	0.913998
4620	Toll-like receptor signaling pathway	3	383	73	6740	0.0410959	0.913998
4064	NF-kappa B signaling pathway	3	383	74	6740	0.0405405	0.918494
4310	Wnt signaling pathway	4	383	97	6740	0.0412371	0.925075
565	Ether lipid metabolism	1	383	30	6740	0.0333333	0.93773
4142	Lysosome	3	383	78	6740	0.0384615	0.93773
770	Pantothenate and CoA biosynthesis	1	383	31	6740	0.0322581	0.943736
3018	RNA degradation	5	383	124	6740	0.0403226	0.943924
4212	Longevity regulating pathway - worm	5	383	126	6740	0.0396825	0.950643
900	Terpenoid backbone biosynthesis	2	383	60	6740	0.0333333	0.955317
4621	NOD-like receptor signaling pathway	4	383	106	6740	0.0377358	0.955317
40	Pentose and glucuronate interconversions	2	383	70	6740	0.0285714	0.961308
230	Purine metabolism	7	383	179	6740	0.0391061	0.961308
240	Pyrimidine metabolism	5	383	136	6740	0.0367647	0.961308
590	Arachidonic acid metabolism	1	383	38	6740	0.0263158	0.961308
591	Linoleic acid metabolism	1	383	42	6740	0.0238095	0.961308
790	Folate biosynthesis	1	383	37	6740	0.027027	0.961308
4075	Plant hormone signal transduction	13	383	311	6740	0.0418006	0.961308
4115	p53 signaling pathway	1	383	42	6740	0.0238095	0.961308
4139	Mitophagy - yeast	1	383	42	6740	0.0238095	0.961308
4140	Autophagy - animal	4	383	111	6740	0.036036	0.961308
4360	Axon guidance	1	383	39	6740	0.025641	0.961308
4919	Thyroid hormone signaling pathway	1	383	36	6740	0.0277778	0.961308
4136	Autophagy - other	1	383	44	6740	0.0227273	0.967151
4130	SNARE interactions in vesicular transport	1	383	47	6740	0.0212766	0.975859
4068	FoxO signaling pathway	1	383	51	6740	0.0196078	0.985594
400	Phenylalanine, tyrosine and tryptophan biosynthesis	1	383	60	6740	0.0166667	0.998818
4141	Protein processing in endoplasmic reticulum	8	383	243	6740	0.0329218	0.998818
970	Aminoacyl-tRNA biosynthesis	1	383	66	6740	0.0151515	0.999449
3008	Ribosome biogenesis in eukaryotes	2	383	99	6740	0.020202	0.999449
3010	Ribosome	3	383	353	6740	0.00849858	1
3013	RNA transport	3	383	198	6740	0.0151515	1
3015	mRNA surveillance pathway	1	383	116	6740	0.00862069	1
3040	Spliceosome	4	383	215	6740	0.0186047	1
4138	Autophagy - yeast	1	383	81	6740	0.0123457	1
