# Supplementary material for: OsbHLH067, OsbHLH068, and OsbHLH069 redundantly regulate inflorescence axillary meristem formation in rice
Source: PLoS Genet. 2023 Apr 13;19(4):e1010698. doi: 10.1371/journal.pgen.1010698 (PMC10128955; doi:10.1371/journal.pgen.1010698)
Supplement: S3 Table — (XLSX) [file pgen.1010698.s009.xlsx]

## Sheet: S3 Table
S3 Table. KEGG terms from the up-regulated genes in the Osbhlh067 Osbhlh068 Osbhlh069 triple mutant.
KEGG Pathway Term ID enriched by up-regulated DEGs	KEGG Pathway Term Desc	Term Candidate Gene Num	Total Candidate Gene Num	Term Gene Num	Total Gene Num	Rich Ratio	Q value
4141	Protein processing in endoplasmic reticulum	30	343	243	6740	0.123457	0.00097726
4213	Longevity regulating pathway - multiple species	13	343	93	6740	0.139785	0.0532159
4657	IL-17 signaling pathway	5	343	17	6740	0.294118	0.0626461
4612	Antigen processing and presentation	9	343	67	6740	0.134328	0.26221
3040	Spliceosome	19	343	215	6740	0.0883721	0.439528
730	Thiamine metabolism	4	343	22	6740	0.181818	0.525174
4115	p53 signaling pathway	6	343	42	6740	0.142857	0.525174
4350	TGF-beta signaling pathway	9	343	82	6740	0.109756	0.525174
4120	Ubiquitin mediated proteolysis	14	343	156	6740	0.0897436	0.551596
30	Pentose phosphate pathway	7	343	60	6740	0.116667	0.582979
52	Galactose metabolism	8	343	76	6740	0.105263	0.599592
196	Photosynthesis - antenna proteins	3	343	15	6740	0.2	0.599592
4310	Wnt signaling pathway	9	343	97	6740	0.0927835	0.836125
250	Alanine, aspartate and glutamate metabolism	5	343	56	6740	0.0892857	0.876692
400	Phenylalanine, tyrosine and tryptophan biosynthesis	5	343	60	6740	0.0833333	0.876692
402	Benzoxazinoid biosynthesis	1	343	3	6740	0.333333	0.876692
460	Cyanoamino acid metabolism	5	343	55	6740	0.0909091	0.876692
500	Starch and sucrose metabolism	13	343	189	6740	0.0687831	0.876692
620	Pyruvate metabolism	7	343	93	6740	0.0752688	0.876692
710	Carbon fixation in photosynthetic organisms	7	343	92	6740	0.076087	0.876692
750	Vitamin B6 metabolism	2	343	15	6740	0.133333	0.876692
906	Carotenoid biosynthesis	4	343	32	6740	0.125	0.876692
908	Zeatin biosynthesis	4	343	36	6740	0.111111	0.876692
910	Nitrogen metabolism	4	343	36	6740	0.111111	0.876692
920	Sulfur metabolism	4	343	42	6740	0.0952381	0.876692
980	Metabolism of xenobiotics by cytochrome P450	6	343	74	6740	0.0810811	0.876692
982	Drug metabolism - cytochrome P450	7	343	82	6740	0.0853659	0.876692
983	Drug metabolism - other enzymes	8	343	100	6740	0.08	0.876692
1051	Biosynthesis of ansamycins	1	343	2	6740	0.5	0.876692
1062	Biosynthesis of terpenoids and steroids	1	343	3	6740	0.333333	0.876692
2010	ABC transporters	3	343	30	6740	0.1	0.876692
2024	Quorum sensing	5	343	60	6740	0.0833333	0.876692
3460	Fanconi anemia pathway	8	343	93	6740	0.0860215	0.876692
4012	ErbB signaling pathway	4	343	37	6740	0.108108	0.876692
4075	Plant hormone signal transduction	21	343	311	6740	0.0675241	0.876692
4151	PI3K-Akt signaling pathway	10	343	120	6740	0.0833333	0.876692
4212	Longevity regulating pathway - worm	9	343	126	6740	0.0714286	0.876692
4214	Apoptosis - fly	3	343	24	6740	0.125	0.876692
4360	Axon guidance	4	343	39	6740	0.102564	0.876692
4659	Th17 cell differentiation	3	343	20	6740	0.15	0.876692
4666	Fc gamma R-mediated phagocytosis	8	343	96	6740	0.0833333	0.876692
4710	Circadian rhythm	6	343	62	6740	0.0967742	0.876692
4927	Cortisol synthesis and secretion	2	343	13	6740	0.153846	0.876692
4976	Bile secretion	3	343	29	6740	0.103448	0.876692
4150	mTOR signaling pathway	7	343	94	6740	0.0744681	0.887698
3070	Bacterial secretion system	2	343	17	6740	0.117647	0.92129
740	Riboflavin metabolism	2	343	20	6740	0.1	0.937845
785	Lipoic acid metabolism	1	343	6	6740	0.166667	0.937845
860	Porphyrin and chlorophyll metabolism	4	343	50	6740	0.08	0.937845
4013	MAPK signaling pathway - fly	4	343	48	6740	0.0833333	0.937845
4211	Longevity regulating pathway	7	343	98	6740	0.0714286	0.937845
4341	Hedgehog signaling pathway - fly	10	343	152	6740	0.0657895	0.937845
4371	Apelin signaling pathway	6	343	86	6740	0.0697674	0.937845
4626	Plant-pathogen interaction	21	343	356	6740	0.0589888	0.937845
4712	Circadian rhythm - plant	4	343	51	6740	0.0784314	0.937845
4911	Insulin secretion	1	343	6	6740	0.166667	0.937845
4914	Progesterone-mediated oocyte maturation	4	343	52	6740	0.0769231	0.937845
5111	Biofilm formation - Vibrio cholerae	1	343	6	6740	0.166667	0.937845
3440	Homologous recombination	7	343	104	6740	0.0673077	0.940181
430	Taurine and hypotaurine metabolism	2	343	21	6740	0.0952381	0.965389
10	Glycolysis / Gluconeogenesis	5	343	152	6740	0.0328947	0.970925
40	Pentose and glucuronate interconversions	3	343	70	6740	0.0428571	0.970925
61	Fatty acid biosynthesis	2	343	45	6740	0.0444444	0.970925
62	Fatty acid elongation	2	343	55	6740	0.0363636	0.970925
71	Fatty acid degradation	1	343	53	6740	0.0188679	0.970925
100	Steroid biosynthesis	2	343	39	6740	0.0512821	0.970925
140	Steroid hormone biosynthesis	1	343	18	6740	0.0555556	0.970925
190	Oxidative phosphorylation	6	343	176	6740	0.0340909	0.970925
195	Photosynthesis	3	343	83	6740	0.0361446	0.970925
230	Purine metabolism	8	343	179	6740	0.0446927	0.970925
240	Pyrimidine metabolism	6	343	136	6740	0.0441176	0.970925
260	Glycine, serine and threonine metabolism	2	343	77	6740	0.025974	0.970925
261	Monobactam biosynthesis	1	343	13	6740	0.0769231	0.970925
270	Cysteine and methionine metabolism	5	343	121	6740	0.0413223	0.970925
300	Lysine biosynthesis	1	343	15	6740	0.0666667	0.970925
310	Lysine degradation	1	343	42	6740	0.0238095	0.970925
330	Arginine and proline metabolism	2	343	65	6740	0.0307692	0.970925
333	Prodigiosin biosynthesis	1	343	12	6740	0.0833333	0.970925
340	Histidine metabolism	1	343	23	6740	0.0434783	0.970925
350	Tyrosine metabolism	1	343	46	6740	0.0217391	0.970925
360	Phenylalanine metabolism	1	343	62	6740	0.016129	0.970925
380	Tryptophan metabolism	1	343	62	6740	0.016129	0.970925
401	Novobiocin biosynthesis	1	343	7	6740	0.142857	0.970925
410	beta-Alanine metabolism	2	343	42	6740	0.047619	0.970925
450	Selenocompound metabolism	1	343	19	6740	0.0526316	0.970925
480	Glutathione metabolism	6	343	120	6740	0.05	0.970925
510	N-Glycan biosynthesis	1	343	39	6740	0.025641	0.970925
520	Amino sugar and nucleotide sugar metabolism	5	343	181	6740	0.0276243	0.970925
521	Streptomycin biosynthesis	1	343	15	6740	0.0666667	0.970925
561	Glycerolipid metabolism	4	343	86	6740	0.0465116	0.970925
562	Inositol phosphate metabolism	2	343	60	6740	0.0333333	0.970925
563	Glycosylphosphatidylinositol (GPI)-anchor biosynthesis	1	343	26	6740	0.0384615	0.970925
564	Glycerophospholipid metabolism	4	343	117	6740	0.034188	0.970925
590	Arachidonic acid metabolism	1	343	38	6740	0.0263158	0.970925
591	Linoleic acid metabolism	1	343	42	6740	0.0238095	0.970925
592	alpha-Linolenic acid metabolism	1	343	55	6740	0.0181818	0.970925
600	Sphingolipid metabolism	1	343	32	6740	0.03125	0.970925
603	Glycosphingolipid biosynthesis - globo and isoglobo series	1	343	13	6740	0.0769231	0.970925
627	Aminobenzoate degradation	1	343	12	6740	0.0833333	0.970925
630	Glyoxylate and dicarboxylate metabolism	4	343	93	6740	0.0430108	0.970925
640	Propanoate metabolism	1	343	24	6740	0.0416667	0.970925
650	Butanoate metabolism	1	343	25	6740	0.04	0.970925
680	Methane metabolism	2	343	62	6740	0.0322581	0.970925
720	Carbon fixation pathways in prokaryotes	1	343	27	6740	0.037037	0.970925
770	Pantothenate and CoA biosynthesis	1	343	31	6740	0.0322581	0.970925
780	Biotin metabolism	1	343	23	6740	0.0434783	0.970925
790	Folate biosynthesis	1	343	37	6740	0.027027	0.970925
900	Terpenoid backbone biosynthesis	2	343	60	6740	0.0333333	0.970925
901	Indole alkaloid biosynthesis	3	343	43	6740	0.0697674	0.970925
904	Diterpenoid biosynthesis	2	343	83	6740	0.0240964	0.970925
940	Phenylpropanoid biosynthesis	15	343	270	6740	0.0555556	0.970925
941	Flavonoid biosynthesis	3	343	40	6740	0.075	0.970925
945	Stilbenoid, diarylheptanoid and gingerol biosynthesis	1	343	49	6740	0.0204082	0.970925
960	Tropane, piperidine and pyridine alkaloid biosynthesis	2	343	41	6740	0.0487805	0.970925
970	Aminoacyl-tRNA biosynthesis	4	343	66	6740	0.0606061	0.970925
1040	Biosynthesis of unsaturated fatty acids	3	343	46	6740	0.0652174	0.970925
1100	Metabolic pathways	114	343	2324	6740	0.0490534	0.970925
1110	Biosynthesis of secondary metabolites	68	343	1435	6740	0.0473868	0.970925
1120	Microbial metabolism in diverse environments	23	343	425	6740	0.0541176	0.970925
1130	Biosynthesis of antibiotics	19	343	523	6740	0.0363289	0.970925
1200	Carbon metabolism	14	343	293	6740	0.0477816	0.970925
1210	2-Oxocarboxylic acid metabolism	1	343	62	6740	0.016129	0.970925
1212	Fatty acid metabolism	4	343	85	6740	0.0470588	0.970925
1230	Biosynthesis of amino acids	14	343	262	6740	0.0534351	0.970925
3008	Ribosome biogenesis in eukaryotes	4	343	99	6740	0.040404	0.970925
3013	RNA transport	9	343	198	6740	0.0454545	0.970925
3015	mRNA surveillance pathway	7	343	116	6740	0.0603448	0.970925
3018	RNA degradation	3	343	124	6740	0.0241935	0.970925
3020	RNA polymerase	2	343	51	6740	0.0392157	0.970925
3022	Basal transcription factors	3	343	52	6740	0.0576923	0.970925
3030	DNA replication	5	343	94	6740	0.0531915	0.970925
3060	Protein export	4	343	62	6740	0.0645161	0.970925
3320	PPAR signaling pathway	2	343	33	6740	0.0606061	0.970925
3410	Base excision repair	1	343	48	6740	0.0208333	0.970925
3420	Nucleotide excision repair	6	343	108	6740	0.0555556	0.970925
3430	Mismatch repair	4	343	78	6740	0.0512821	0.970925
4010	MAPK signaling pathway	7	343	112	6740	0.0625	0.970925
4014	Ras signaling pathway	1	343	43	6740	0.0232558	0.970925
4016	MAPK signaling pathway - plant	8	343	218	6740	0.0366972	0.970925
4022	cGMP-PKG signaling pathway	1	343	50	6740	0.02	0.970925
4064	NF-kappa B signaling pathway	3	343	74	6740	0.0405405	0.970925
4066	HIF-1 signaling pathway	4	343	73	6740	0.0547945	0.970925
4068	FoxO signaling pathway	2	343	51	6740	0.0392157	0.970925
4070	Phosphatidylinositol signaling system	3	343	69	6740	0.0434783	0.970925
4072	Phospholipase D signaling pathway	1	343	52	6740	0.0192308	0.970925
4110	Cell cycle	9	343	151	6740	0.0596026	0.970925
4111	Cell cycle - yeast	5	343	113	6740	0.0442478	0.970925
4114	Oocyte meiosis	5	343	118	6740	0.0423729	0.970925
4136	Autophagy - other	2	343	44	6740	0.0454545	0.970925
4137	Mitophagy - animal	2	343	38	6740	0.0526316	0.970925
4138	Autophagy - yeast	2	343	81	6740	0.0246914	0.970925
4139	Mitophagy - yeast	1	343	42	6740	0.0238095	0.970925
4140	Autophagy - animal	7	343	111	6740	0.0630631	0.970925
4142	Lysosome	2	343	78	6740	0.025641	0.970925
4144	Endocytosis	6	343	181	6740	0.0331492	0.970925
4145	Phagosome	2	343	82	6740	0.0243902	0.970925
4146	Peroxisome	3	343	96	6740	0.03125	0.970925
4152	AMPK signaling pathway	7	343	137	6740	0.0510949	0.970925
4210	Apoptosis	1	343	26	6740	0.0384615	0.970925
4216	Ferroptosis	2	343	30	6740	0.0666667	0.970925
4217	Necroptosis	3	343	69	6740	0.0434783	0.970925
4218	Cellular senescence	2	343	90	6740	0.0222222	0.970925
4260	Cardiac muscle contraction	1	343	24	6740	0.0416667	0.970925
4261	Adrenergic signaling in cardiomyocytes	1	343	45	6740	0.0222222	0.970925
4330	Notch signaling pathway	1	343	19	6740	0.0526316	0.970925
4340	Hedgehog signaling pathway	5	343	122	6740	0.0409836	0.970925
4380	Osteoclast differentiation	1	343	26	6740	0.0384615	0.970925
4520	Adherens junction	1	343	25	6740	0.04	0.970925
4530	Tight junction	2	343	66	6740	0.030303	0.970925
4620	Toll-like receptor signaling pathway	2	343	73	6740	0.0273973	0.970925
4621	NOD-like receptor signaling pathway	6	343	106	6740	0.0566038	0.970925
4623	Cytosolic DNA-sensing pathway	2	343	26	6740	0.0769231	0.970925
4624	Toll and Imd signaling pathway	4	343	72	6740	0.0555556	0.970925
4668	TNF signaling pathway	1	343	9	6740	0.111111	0.970925
4714	Thermogenesis	11	343	203	6740	0.0541872	0.970925
4720	Long-term potentiation	1	343	38	6740	0.0263158	0.970925
4721	Synaptic vesicle cycle	1	343	62	6740	0.016129	0.970925
4722	Neurotrophin signaling pathway	3	343	103	6740	0.0291262	0.970925
4723	Retrograde endocannabinoid signaling	3	343	62	6740	0.0483871	0.970925
4725	Cholinergic synapse	1	343	10	6740	0.1	0.970925
4726	Serotonergic synapse	1	343	36	6740	0.0277778	0.970925
4727	GABAergic synapse	2	343	35	6740	0.0571429	0.970925
4728	Dopaminergic synapse	1	343	53	6740	0.0188679	0.970925
4750	Inflammatory mediator regulation of TRP channels	1	343	42	6740	0.0238095	0.970925
4810	Regulation of actin cytoskeleton	4	343	63	6740	0.0634921	0.970925
4910	Insulin signaling pathway	6	343	129	6740	0.0465116	0.970925
4912	GnRH signaling pathway	1	343	34	6740	0.0294118	0.970925
4913	Ovarian steroidogenesis	2	343	35	6740	0.0571429	0.970925
4917	Prolactin signaling pathway	1	343	14	6740	0.0714286	0.970925
4918	Thyroid hormone synthesis	2	343	27	6740	0.0740741	0.970925
4919	Thyroid hormone signaling pathway	1	343	36	6740	0.0277778	0.970925
4920	Adipocytokine signaling pathway	2	343	40	6740	0.05	0.970925
4921	Oxytocin signaling pathway	2	343	62	6740	0.0322581	0.970925
4922	Glucagon signaling pathway	2	343	84	6740	0.0238095	0.970925
4923	Regulation of lipolysis in adipocytes	1	343	13	6740	0.0769231	0.970925
4925	Aldosterone synthesis and secretion	1	343	15	6740	0.0666667	0.970925
4926	Relaxin signaling pathway	1	343	10	6740	0.1	0.970925
4928	Parathyroid hormone synthesis, secretion and action	1	343	30	6740	0.0333333	0.970925
4974	Protein digestion and absorption	1	343	10	6740	0.1	0.970925
4978	Mineral absorption	1	343	18	6740	0.0555556	0.970925
51	Fructose and mannose metabolism	1	343	70	6740	0.0142857	0.979488
3010	Ribosome	9	343	353	6740	0.0254958	0.994784
