# Supplementary material for: OsbHLH067, OsbHLH068, and OsbHLH069 redundantly regulate inflorescence axillary meristem formation in rice
Source: PLoS Genet. 2023 Apr 13;19(4):e1010698. doi: 10.1371/journal.pgen.1010698 (PMC10128955; doi:10.1371/journal.pgen.1010698)
Supplement: S4 Table — (XLSX) [file pgen.1010698.s010.xlsx]

## Sheet: S4 Table
S4 Table. Down-regualted genes involved in various biological processes in the Osbhlh067 Osbhlh068 Osbhlh069 triple mutant.
Gene ID	MSU Locus	Gene symbol	log2(fold_change)	Category	Gene annotation
LOC4330753	LOC_Os02g51680	OsTPP4	-0.862124	Starch and sucrose metabolism	uncharacterized glycosyl hydrolase Rv2006/MT2062, putative, expressed
LOC4332844	LOC_Os03g22790		-1.0758	Starch and sucrose metabolism	beta-amylase, putative, expressed
LOC4349417	LOC_Os10g41550		-1.12369	Starch and sucrose metabolism	beta-amylase, putative, expressed
LOC4338010	LOC_Os05g09500	OsHXK7	-2.63267	Starch and sucrose metabolism	cytosolic hexokinase
LOC4334827	LOC_Os03g63760		-1.57589	Starch and sucrose metabolism	glycosyl hydrolases family 16, putative, expressed
LOC4325831	LOC_Os01g71820		-1.51387	Starch and sucrose metabolism	glycosyl hydrolases family 17, putative, expressed
LOC4327121	LOC_Os01g07850		-1.34868	Starch and sucrose metabolism	glyoxalase family protein, putative, expressed
LOC4340994	LOC_Os06g25010		-3.09813	Starch and sucrose metabolism	glycosyl hydrolase, putative, expressed
LOC4349498	LOC_Os10g42670		-2.13056	Starch and sucrose metabolism	glycosyl hydrolases family 16, putative, expressed
LOC4340684	LOC_Os06g14740		-0.834566	Starch and sucrose metabolism	NAD binding domain of 6-phosphogluconate dehydrogenase containing protein, expressed
LOC4337484	LOC_Os04g59190		-1.61166	Biosynthesis of secondary metabolites	peroxidase precursor, putative, expressed
LOC4331117	LOC_Os02g56920		-1.04859	Biosynthesis of secondary metabolites	Glossy1-homologous gene
LOC4334114	LOC_Os03g53800		-0.98561	Biosynthesis of secondary metabolites	periplasmic beta-glucosidase precursor, putative, expressed
LOC4336216	LOC_Os04g40950		-1.01919	Biosynthesis of secondary metabolites	glyceraldehyde-3-phosphate dehydrogenase, putative, expressed
LOC4344928	LOC_Os08g10510		-1.20231	Alanine, aspartate and glutamate metabolism	aminotransferase, putative, expressed
LOC4330649	LOC_Os02g50240		-0.737745	Alanine, aspartate and glutamate metabolism	glutamine synthetase
LOC4340706	LOC_Os06g15420		-0.597848	Alanine, aspartate and glutamate metabolism	asparagine synthetase
LOC4334405	LOC_Os03g58040		-0.762754	Alanine, aspartate and glutamate metabolism	glutamate dehydrogenase protein, putative, expressed
LOC4337714	LOC_Os05g04170		-0.890186	Fatty acid metabolism	AMP-binding enzyme, putative, expressed
LOC4343906	LOC_Os07g42420		-0.706463	Fatty acid metabolism	3-oxoacyl-synthase, putative, expressed
LOC4346520	LOC_Os09g07830		-0.800566	Fatty acid metabolism	acetyl-CoA acetyltransferase, cytosolic, putative, expressed
LOC4345286	LOC_Os08g23810		-0.670695	Fatty acid metabolism	enoyl-acyl-carrier-protein reductase NADH, chloroplast precursor, expressed
LOC4336066	LOC_Os04g38870		-1.5482	Cell cycle	G-box factor 14-3-3 homologs
LOC4330430	LOC_Os02g47180		-1.25159	Cell cycle	WD repeat-containing protein, putative, expressed
LOC4329775	LOC_Os02g36974		-0.980092	Cell cycle	G-box factor 14-3-3 homologs
LOC4333880	LOC_Os03g50290		-0.627434	Cell cycle	G-box factor 14-3-3 homologs
LOC4324384	LOC_Os01g16240		-0.718259	phototransduction	calmodulin
LOC4326903	LOC_Os01g17190		-0.704284	phototransduction	calmodulin
LOC4332631	LOC_Os03g19720		-0.622173	phototransduction	EF hand family protein, putative, expressed
LOC4339171	LOC_Os05g41200		-1.13148	phototransduction	calmodulin
