# Supplementary material for: OsbHLH067, OsbHLH068, and OsbHLH069 redundantly regulate inflorescence axillary meristem formation in rice
Source: PLoS Genet. 2023 Apr 13;19(4):e1010698. doi: 10.1371/journal.pgen.1010698 (PMC10128955; doi:10.1371/journal.pgen.1010698)
Supplement: S5 Table — (XLSX) [file pgen.1010698.s011.xlsx]

## Sheet: S5 Table
S5 Table. Primers used in the study.
Primer name	Sequence(5'-3')	Purpose
LBT2	ATAGGGTTTCGCTCATGTGTTGAGCAT	Tail-PCR
AD8	AG(AT)G(AGCT)AG(AT)A(AGCT)CA(AT)AGG	Tail-PCR
IN-R	GCAAAGAAATAGAGTAGATGCCGAC	Tail-PCR
R	GCACCGAACTTCCTCAAAAGC	Genotyping of nsp1-D
L	AGCACTTGTTACACAAGGAAGA	Genotyping of nsp1-D
TL14	GCTCGAGTTTCTCCATAATAATGTGTGAGTAGT	Genotyping of nsp1-D and Tail-PCR
L1	GACAGTATTAACCGGCTC	Genotyping of lax1
R1	ACATTCCGGCCTGTGTAC	Genotyping of lax1
URB4	TTGCGAAGTTTAAACTATCAGTGT	Genotyping of lax1
QRT-57540-L	TCGAGGCTTTTGTGAATCCGA	QRT-PCR
QRT-57540-R	CTTCAACGCACAACAGAGCG	QRT-PCR
QRT-57550-L	CTCTCCAGCGTTATGTCTCTGT	QRT-PCR
QRT-57550-R	CGGCGATCAACTTCTTTGTGT	QRT-PCR
QRT-57560-L	CAGGAGGAACAGAGGGGTTT	QRT-PCR
QRT-57560-R	GCACACATAGGAGTCCCACT	QRT-PCR
QRT-57570-L	ACATGGGAGAAGTTCAGGGG	QRT-PCR
QRT-57570-R	CCTTGAGCTTCTTCGCGATG	QRT-PCR
QRT-57580-L	CCGTACTTGAAGAATGGGAACC	QRT-PCR
QRT-57580-R	TCTCGCTCGCCACCGTATAAG	QRT-PCR
QRT-57590-L	CTTGGGCATTGGTGGCATTC	QRT-PCR
QRT-57590-R	TAGCAAGCTGTGGTGCCTTC	QRT-PCR
QRT-57610-L	CCGTCAATTGCAACAATGCC	QRT-PCR
QRT-57610-R	GGGCCTTGTTCTTGAACCCC	QRT-PCR
QRT-57620-L	GCGGCGACCATGGTAATCTT	QRT-PCR
QRT-57620-R	AGTTCACTTGGCAATTTCACGTA	QRT-PCR
QRT-57630-L	GGAAGAGGAGCCTGAAAATGC	QRT-PCR
QRT-57630-R	ACACACCCGACATCTCATTTG	QRT-PCR
QRT-57650-L	AGGACGCCGTCAAGAGCTTT	QRT-PCR
QRT-57650-R	GTCCGGCAGATGATCTCCAC	QRT-PCR
QRT-LAX1-L	TGCCTCCTTTGCCTTGCT	QRT-PCR
QRT-LAX1-R	TGGACATTGCACACCGAGTAG	QRT-PCR
QRT-Ubq-F	AACCAGCTGAGGCCCAAGA	QRT-PCR
QRT-Ubq-R	ACGATTGATTTAACCAGTCCATGA	QRT-PCR
QRT-OsbHLH067-L	AGCGAAGAAACCACGGATCG	QRT-PCR
QRT-OsbHLH067-R	CAAAAGGCGAGACGAGTTGC	QRT-PCR
QRT-OsbHLH068-L	CCGAGACTCGAGACACCGTC	QRT-PCR
QRT-OsbHLH068-R	CCGATGCGGTATCCGTCTTT	QRT-PCR
35S-pC2301-L	TCTAGACGACACTCTCGTCTACTCCAAGAAT	For generating 35S-pC2301
35S-pC2301-R	GGATCCAGAGATAGATTTGTAGAGAGAGACTGGTGA	For generating 35S-pC2301
35S-pC2301-OsbHLH069-L1	CCCCGGGTACCGAGCTCGTTTAGGGTTTCTGCTGGTAT	For generating 35S-pOsbHLH069::OsbHLH069
35S-pC2301-OsbHLH069-R1	CATCAGGGTCTCTTACTTTTCTC	For generating 35S-pOsbHLH069::OsbHLH069
35S-pC2301-OsbHLH069-L2	CAAAGAGAAAAGTAAGAGACCCTGATGACC	For generating 35S-pOsbHLH069::OsbHLH069
35S-pC2301-OsbHLH069-R2	GCTATGACCATGATTACGCTCTGCATAGAAG	For generating 35S-pOsbHLH069::OsbHLH069
CAS9-OsbHLH069-U3-L	ggcAGTGGTGGAGTGCGTCTCAG	To knockout OsbHLH069
CAS9-OsbHLH069-U3-R	aaacCTGAGACGCACTCCACCAC	To knockout OsbHLH069
CAS9-OsbHLH069-U6a-L	gccGACGAGCTCCATAACGTTCC	To knockout OsbHLH069
CAS9-OsbHLH069-U6a-R	aaacGGAACGTTATGGAGCTCGT	To knockout OsbHLH069
CAS9-OsbHLH067-U3-L	ggcAGCTCCGTTCGCAGCCATGG	To knockout OsbHLH067
CAS9-OsbHLH067-U3-R	aaacCCATGGCTGCGAACGGAGC	To knockout OsbHLH067
CAS9-OsbHLH067-U6a-L	gccGACGCCGATGAGTCAGCGGT	To knockout OsbHLH067
CAS9-OsbHLH067-U6a-R	aaacACCGCTGACTCATCGGCGT	To knockout OsbHLH067
CAS9-OsbHLH068-U3-L	ggcAGCTGACAACGGCGGCAAGC	To knockout OsbHLH068
CAS9-OsbHLH068-U3-R	aaacGCTTGCCGCCGTTGTCAGC	To knockout OsbHLH068
CAS9-OsbHLH068-U6a-L	gccGTCGTGGTCGTCGATCATGG	To knockout OsbHLH068
CAS9-OsbHLH068-U6a-R	aaacCCATGATCGACGACCACGA	To knockout OsbHLH068
CAS9-HOMO-U3-L	ggcACCTCGCGTCACTAAGACAG	For generating Osbhlh067 Osbhlh069 double mutant
CAS9-HOMO-U3-R	aaacCTGTCTTAGTGACGCGAGG	For generating Osbhlh067 Osbhlh069 double mutant
CAS9-HOMO-U6a-L	gccGGCCTCGTGAAGAACCGATG	For generating Osbhlh067 Osbhlh069 double mutant
CAS9-HOMO-U6a-R	aaacCATCGGTTCTTCACGAGGC	For generating Osbhlh067 Osbhlh069 double mutant
HOMO-OsbHLH069-L	GTGAGGAAAGAGAAGCTAGGGG	Genotyping of OsbHLH069 in Osbhlh067 Osbhlh069 and Osbhlh067 Osbhlh068 Osbhlh069 mutants
HOMO-OsbHLH069-R	CTACCTAAACGTGCCTCCGA	Genotyping of OsbHLH069 in Osbhlh067 Osbhlh069 and Osbhlh067 Osbhlh068 Osbhlh069 mutants
HOMO-OsbHLH067-L	AAGAATCGATCAATCGCCAC	Genotyping of OsbHLH067 in Osbhlh067 Osbhlh069 and Osbhlh067 Osbhlh068 Osbhlh069 mutants
HOMO-OsbHLH067-R	ATGCAGGTACAATCGAGTCC	Genotyping of OsbHLH067 in Osbhlh067 Osbhlh069 and Osbhlh067 Osbhlh068 Osbhlh069 mutants
MH-OsbHLH067-JC-L	GATCAATCGCTCATCACCCG	Genotyping of OsbHLH067 in Osbhlh067 and Osbhlh067 Osbhlh068 mutants
MH-OsbHLH067-JC-R	ACATGAAGTCCTGCGTCCAA	Genotyping of OsbHLH067 in Osbhlh067 and Osbhlh067 Osbhlh068 mutants
MH-OsbHLH069-JC-L	GGTCCCATCCCAAAGGTCAG	Genotyping of OsbHLH069 in Osbhlh069, Osbhlh068 Osbhlh069, and Osbhlh067 Osbhlh068 Osbhlh069 mutants
MH-OsbHLH069-JC-R	GCCCATGTCCCTGAATGGAT	Genotyping of OsbHLH069 in Osbhlh069, Osbhlh068 Osbhlh069, and Osbhlh067 Osbhlh068 Osbhlh069 mutants
MH-OsbHLH068-JC-L	ACTTCTCCTCAGCTCGCTTT	Genotyping of OsbHLH068 in Osbhlh068, Osbhlh067 Osbhlh068, Osbhlh068 Osbhlh069, and Osbhlh067 Osbhlh068 Osbhlh069 mutants
MH-OsbHLH068-JC-R	AACTCACATGAAAGGCTGGG	Genotyping of OsbHLH068 in Osbhlh068, Osbhlh067 Osbhlh068, Osbhlh068 Osbhlh069, and Osbhlh067 Osbhlh068 Osbhlh069 mutants
PM999-OsbHLH069-L	aaaGAATTCATGGCCGACGAGTGGTGG	Subcellular localization
PM999-OsbHLH069-R	aaaGGTACCCCTAAACGTGCCTCCGAATG	Subcellular localization
PM999-OsbHLH067-L	aaaGAATTCATGGCGGATGAGCATGAG	Subcellular localization
PM999-OsbHLH067-R	aaaGGTACCCCGAAATGTGCCTCCAAA	Subcellular localization
PM999-OsbHLH068-L	aaaGAATTCATGGGGGATCATCAGATGAT	Subcellular localization
PM999-OsbHLH068-R	aaaTCTAGACCTAATAAAGTTGGCACC	Subcellular localization
Insitu-OsbHLH067-L	TAATACGACTCACTATAGGGAGATCTCTGAGCTCACCGTACCTG	In situ hybridization
Insitu-OsbHLH067-R	ATTTAGGTGACACTATAGAAGAGCTACCGAAATGTGCCTCCAA	In situ hybridization
Insitu-OsbHLH068-L	TAATACGACTCACTATAGGGAGACTTAGTGCTCCATACTTGAA	In situ hybridization
Insitu-OsbHLH068-R	ATTTAGGTGACACTATAGAAGAGCTACCTAATAAAGTTGGCAC	In situ hybridization
Insitu-OsbHLH069-L	TAATACGACTCACTATAGGGAGAACCCTGTACCCTTCATATAT	In situ hybridization
Insitu-OsbHLH069-R	ATTTAGGTGACACTATAGAAGAGAGCTTCAACATTGTGTGTTT	In situ hybridization
Insitu-OSH1-L	TAATACGACTCACTATAGGGAGACTCCCCAAGGATGCTCGTCA	In situ hybridization
Insitu-OSH1-R	ATTTAGGTGACACTATAGAAGAGCAGCCATCCATGGCGTGCGT	In situ hybridization
Insitu-LAX1-L	TAATACGACTCACTATAGGGAGATTCTCCGCCGCCGACGCCGATC	In situ hybridization
Insitu-LAX1-R	ATTTAGGTGACACTATAGAAGAGACCGAAATGGTGAGATAGC	In situ hybridization
BK-LAX1-L	aaaGAATTCATGCATGACCCACGCGGC	Yeast two-hybrid
BK-LAX1-R	aaaGGATCCAATAAGATCCTTGCGCACCAGACTCC	Yeast two-hybrid
BK-LAX1-159aa-R	aaaGGATCCACGGGCCGTCGCCGTAGC	Yeast two-hybrid
BK-LAX1-31aa-L	aaaGAATTCGGCGGGCGGCGGCG	Yeast two-hybrid
BK-LAX1-99aa-R	aaaGGATCCACGCGGCCTGGTGCAGGGT	Yeast two-hybrid
BK/AD-OsbHLH067-L	aaaGAATTCATGGCGGATGAGCATGAG	Yeast two-hybrid
BK/AD-OsbHLH067-R	aaaGGATCCCCGAAATGTGCCTCCAAA	Yeast two-hybrid
BK/AD-OsbHLH068-L	aaaGAATTCATGGGGGATCATCAGATGAT	Yeast two-hybrid
BK/AD-OsbHLH068-R	aaaGGATCCCCTAATAAAGTTGGCACC	Yeast two-hybrid
BK/AD-OsbHLH069-L	aaaGAATTCATGGCCGACGAGTGGTGG	Yeast two-hybrid
BK/AD-OsbHLH069-R	aaaGGATCCACCTAAACGTGCCTCCGAATG	Yeast two-hybrid
AD-OsbHLH003-L	aaaCATATGATGGAGCTTGACGAGGAGTCC	Yeast two-hybrid
AD-OsbHLH003-R	aaaGGATCCCTACAGACACCTTCCGCCATAG	Yeast two-hybrid
SCYNE-OsbHLH067-L	aaaGGATCCATGGCGGATGAGCATGAG	BIFC
SCYNE-OsbHLH067-R	aaaGGTACCCCGAAATGTGCCTCCAAA	BIFC
SCYNE-OsbHLH068-L	aaaGGATCCATGGGGGATCATCAGATGAT	BIFC
SCYNE-OsbHLH068-R	aaaGTCGACCCTAATAAAGTTGGCACC	BIFC
SCYNE-OsbHLH069-L	aaaGGATCCATGGCCGACGAGTGGTGG	BIFC
SCYNE-OsbHLH069-R	aaaCTCGAGCCTAAACGTGCCTCCGAATGTT	BIFC
SCYCE-LAX1-L	aaaGGATCCATGCATGACCCACGCGGC	BIFC
SCYCE-LAX1-R	aaaGTCGACATAAGATCCTTGCGCACCAGACTC	BIFC
GST-OsbHLH069-L	aaaGGATCCATGGCCGACGAGTGGTGG	Pull down
GST-OsbHLH069-R	aaaGAATTCACCTAAACGTGCCTCCGAATG	Pull down
MBP-LAX1-L	aaaGAATTCATGCATGACCCACGCGGCTT	Pull down
MBP-LAX1-R	aaaGGATCCCTAATAAGATCCTTGCGCACCAGAC	Pull down
His-OsbHLH068-L	AAGGAGATATACATATGCACCACCACCACCACCACATGGGGGATCATCAGATGAT	Pull down
His-OsbHLH068-R	aaaAAGCTTCCTAATAAAGTTGGCACC	Pull down
HIS-XbaI-L	aaaTCTAGAAATAATTTTGTTTAACTTTAAGAAGGAGATATACATATG	Pull down
His-OsbHLH067-L	AAGGAGATATACATATGCACCACCACCACCACCACATGGCGGATGAGCATGAG	Pull down
His-OsbHLH067-R	aaaAAGCTTCCGAAATGTGCCTCCAAA	Pull down
QRT-RCN4-L	CTCCAGGGACTACTTCAGCACC	QRT-PCR for RCN4
QRT-RCN4-R	TTGGTTTTTGGCAGTTTGGTTA	QRT-PCR for RCN4
QRT-OsTB1-L	ATCAGCAGGATCAGTGGGAG	QRT-PCR for OsTB1
QRT-OsTB1-R	AGCTGCAGGAGTTCGATCTT	QRT-PCR for OsTB1
QRT-OsSPL14-L	CTTCGACCAAACCAGCAACA	QRT-PCR for OsSPL14
QRT-OsSPL14-R	AGGCAGCATGAGGTTCTTCAGT	QRT-PCR for OsSPL14
QRT-NL1-L	GCATTAGCGTTGGGGAGAAG	QRT-PCR for NL1
QRT-NL1-R	GCAACACAGCACAGCAGAT	QRT-PCR for NL1
QRT-PLA1-L	TGGTGAAGGAGACGCTGAG	QRT-PCR for PLA1
QRT-PLA1-R	GGCCCACATGTTCACCATC	QRT-PCR for PLA1
QRT-LOC_Os04g59190-L	CAAGACCAACAGCGGAGCAC	QRT-PCR for RNA-Seq in the secondary metabolite biosynthesis pathway
QRT-LOC_Os04g59190-R	GGCATAATGATGTCGACCCTAGAT	QRT-PCR for RNA-Seq in the secondary metabolite biosynthesis pathway
QRT-LOC_Os02g56920-L	GCAACGACTGCGTCTACCAC	QRT-PCR for RNA-Seq in the secondary metabolite biosynthesis pathway
QRT-LOC_Os02g56920-R	ACCCTCCTCGGCAACCAA	QRT-PCR for RNA-Seq in the secondary metabolite biosynthesis pathway
QRT-LOC_Os03g53800-L	GCACTACGACCCGCTCTTCC	QRT-PCR for RNA-Seq in the secondary metabolite biosynthesis pathway
QRT-LOC_Os03g53800-R	CGTCCCAACCAACGTCACTC	QRT-PCR for RNA-Seq in the secondary metabolite biosynthesis pathway
QRT-LOC_0s04g40950-L	TGATGCAAAGGCCGGTATTG	QRT-PCR for RNA-Seq in the secondary metabolite biosynthesis pathway
QRT-LOC_0s04g40950-R	TCCGAAAGAGTGACCATCTTCTAC	QRT-PCR for RNA-Seq in the secondary metabolite biosynthesis pathway
QRT-LOC_Os08g10510-L	TAACATTATGCTTTCGCCACC	QRT-PCR for RNA-Seq in the alanine aspartate and glutamate metabolism
QRT-LOC_Os08g10510-R	GCAATCCTTTCCTCTGTGGC	QRT-PCR for RNA-Seq in the alanine aspartate and glutamate metabolism
QRT-LOC_Os02g50240-L	CCGCCGACATCAACACCT	QRT-PCR for RNA-Seq in the alanine aspartate and glutamate metabolism
QRT-LOC_Os02g50240-R	TGCCGTTCTGCTCCGTCTC	QRT-PCR for RNA-Seq in the alanine aspartate and glutamate metabolism
QRT-LOC_Os06g15420-L	CCCAGAAAACACTCCAGTTACAA	QRT-PCR for RNA-Seq in the alanine aspartate and glutamate metabolism
QRT-LOC_Os06g15420-R	TCCCATTCAACAGCTTTAGCAG	QRT-PCR for RNA-Seq in the alanine aspartate and glutamate metabolism
QRT-LOC_Os03g58040-L	CGTTCTCATTCTTCCAGACATCC	QRT-PCR for RNA-Seq in the alanine aspartate and glutamate metabolism
QRT-LOC_Os03g58040-R	CACCTTCTCCTCGTCCCACAT	QRT-PCR for RNA-Seq in the alanine aspartate and glutamate metabolism
QRT-LOC_0s05g04170-L	TGGACCCTATTCCTTTTGACCTT	QRT-PCR for RNA-Seq in the fatty acid metabolism
QRT-LOC_0s05g04170-R	TCTTTACTTTGATTTGGCGGC	QRT-PCR for RNA-Seq in the fatty acid metabolism
QRT-LOC_Os07g42420-L	CTGGGTCCATCCGAATCTGAA	QRT-PCR for RNA-Seq in the fatty acid metabolism
QRT-LOC_Os07g42420-R	TGAGTTGTGCCCACCAAATCC	QRT-PCR for RNA-Seq in the fatty acid metabolism
QRT-LOC_0s09g07830-L	TTAGGGAGAAAGGTGGCAAAA	QRT-PCR for RNA-Seq in the fatty acid metabolism
QRT-LOC_0s09g07830-R	GTCCTGGAGAACTGGAGATGG	QRT-PCR for RNA-Seq in the fatty acid metabolism
QRT-LOC_Os08g23810-L	AATGCACCGTTGCAGAAAGAA	QRT-PCR for RNA-Seq in the fatty acid metabolism
QRT-LOC_Os08g23810-R	GATAGCGGAAGCCAATGGAGA	QRT-PCR for RNA-Seq in the fatty acid metabolism
QRT-LOC_Os04g38870-L	AACTCCTCCGTGATAACCTGACC	QRT-PCR for RNA-Seq in the cell cycle metabolism
QRT-LOC_Os04g38870-R	ACAAGCTTCTAGGGCACATAAAG	QRT-PCR for RNA-Seq in the cell cycle metabolism
QRT-LOC_0s02g47180-L	GGCTGAACTCACTGGCCATACT	QRT-PCR for RNA-Seq in the cell cycle metabolism
QRT-LOC_0s02g47180-R	CAGAACCGCAGGGTCTCATCT	QRT-PCR for RNA-Seq in the cell cycle metabolism
QRT-LOC_0s02g36974-L	TACAAGGACAGCACTTTGATCATG	QRT-PCR for RNA-Seq in the cell cycle metabolism
QRT-LOC_0s02g36974-R	CCTTGATTTCCTCAGCAGCAT	QRT-PCR for RNA-Seq in the cell cycle metabolism
QRT-LOC_0s03g50290-L	CTCTGGACCTCTGACAATGCG	QRT-PCR for RNA-Seq in the cell cycle metabolism
QRT-LOC_0s03g50290-R	CAGCAGGTAGCTGAGTAAATGGA	QRT-PCR for RNA-Seq in the cell cycle metabolism
QRT-LOC_0s01g16240-L	ATCCGTGAGGCTGATGTCGA	QRT-PCR for RNA-Seq in the phototransduction pathway
QRT-LOC_0s01g16240-R	TTCCCATAACCAAATGCTGTCA	QRT-PCR for RNA-Seq in the phototransduction pathway
QRT-LOC_0s01g17190-L	GTGAGGCCGATGTTGATGGT	QRT-PCR for RNA-Seq in the phototransduction pathway
QRT-LOC_0s01g17190-R	CCTCTGACAGTATGGCTACTGGAA	QRT-PCR for RNA-Seq in the phototransduction pathway
QRT-LOC_0s03g19720-L	TGGACCGCATCTTCTCAAACT	QRT-PCR for RNA-Seq in the phototransduction pathway
QRT-LOC_0s03g19720-R	ATCGCTCAACAATCACATCACC	QRT-PCR for RNA-Seq in the phototransduction pathway
QRT-LOC_Os05g41200-L	CGGCAGGCGATGGTGTC	QRT-PCR for RNA-Seq in the phototransduction pathway
QRT-LOC_Os05g41200-R	GTTGTTCATCAACACCTTGACGA	QRT-PCR for RNA-Seq in the phototransduction pathway
QRT-OsTPP4-L	CACCAACGCCTCCTACTCTCTC	QRT-PCR for RNA-Seq in the starch and sucrose metabolism pathway
QRT-OsTPP4-R	GACGACTTCCGCTTCCACTCC	QRT-PCR for RNA-Seq in the starch and sucrose metabolism pathway
QRT-LOC_Os03g22790-L	GTCGCCGCTCCAGGCC	QRT-PCR for RNA-Seq in the starch and sucrose metabolism pathway
QRT-LOC_Os03g22790-R	CCCAAGCTCACCGTCACATC	QRT-PCR for RNA-Seq in the starch and sucrose metabolism pathway
QRT-LOC_Os10g41550-L	CCTACCCAACCTCACCTCCT	QRT-PCR for RNA-Seq in the starch and sucrose metabolism pathway
QRT-LOC_Os10g41550-R	GGTCGGCACCTATGGTTTTT	QRT-PCR for RNA-Seq in the starch and sucrose metabolism pathway
QRT-OsHXK7-L	AGAATTGTGGCTGAAAAACTTGC	QRT-PCR for RNA-Seq in the starch and sucrose metabolism pathway
QRT-OsHXK7-R	TGATCTTCGGGTGACGATGTC	QRT-PCR for RNA-Seq in the starch and sucrose metabolism pathway
QRT-LOC_Os01g71820-L	AGAACGCGAGGAATCACAAC	QRT-PCR for RNA-Seq in the starch and sucrose metabolism pathway
QRT-LOC_Os01g71820-R	GGCTTCTGGTTCTCGTTGAA	QRT-PCR for RNA-Seq in the starch and sucrose metabolism pathway
QRT-LOC_Os01g07850-L	AACTACGGCATCGGCATC	QRT-PCR for RNA-Seq in the starch and sucrose metabolism pathway
QRT-LOC_Os01g07850-R	CTCGCACGTGAATGAGATGT	QRT-PCR for RNA-Seq in the starch and sucrose metabolism pathway
QRT-LOC_Os10g42670-L	CATGCATTATTCCACCAGTTG	QRT-PCR for RNA-Seq in the starch and sucrose metabolism pathway
QRT-LOC_Os10g42670-R	CTGGAAAATGTGTCAGTGTGC	QRT-PCR for RNA-Seq in the starch and sucrose metabolism pathway
QRT-LOC_Os06g14740-L	ATGATTGGTCCGTGGGATTA	QRT-PCR for RNA-Seq in the starch and sucrose metabolism pathway
QRT-LOC_Os06g14740-R	AGCACTTCAGCCAAGAGTCG	QRT-PCR for RNA-Seq in the starch and sucrose metabolism pathway
QRT-LOC_Os06g25010-L	TTGCTGCCGTCTTCCTCG	QRT-PCR for RNA-Seq in the starch and sucrose metabolism pathway
QRT-LOC_Os06g25010-R	GCCCTCGTCCTTGTTCCG	QRT-PCR for RNA-Seq in the starch and sucrose metabolism pathway
QRT-LOC_Os06g63760-L	ATCACCCTCAACCGCTACAC	QRT-PCR for RNA-Seq in the starch and sucrose metabolism pathway
QRT-LOC_Os06g63760-R	GACAGGTAGAAGGCGACGAC	QRT-PCR for RNA-Seq in the starch and sucrose metabolism pathway
QRT-OsGH3.1-L	GCGTCCATCAACCAGTACAA	QRT-PCR for auxin-related genes
QRT-OsGH3.1-R	GGGCACTTGGGACTGAAGTA	QRT-PCR for auxin-related genes
QRT-OsGH3.2-L	AGATGAGCTGGACAGGAGGC	QRT-PCR for auxin-related genes
QRT-OsGH3.2-R	ATGAACAGGAAGTAGAGCCCC	QRT-PCR for auxin-related genes
QRT-OsGH3.3-L	ATCAGCTCAGCGTTTTCACC	QRT-PCR for auxin-related genes
QRT-OsGH3.3-R	TTCGTCGTCGTCTCCTCTTT	QRT-PCR for auxin-related genes
QRT-OsGH3.4-L	ACCTACTTCAGCCCCAAGTG	QRT-PCR for auxin-related genes
QRT-OsGH3.4-R	GCCAAGCTATCACAGGTCGT	QRT-PCR for auxin-related genes
QRT-OsAUX1-L	CTTAGGTTTTGGTCGCCTTG	QRT-PCR for auxin-related genes
QRT-OsAUX1-R	ACCCATGCCCTCTTCTTCTT	QRT-PCR for auxin-related genes
QRT-OsAUX3-L	GACAGCAGGTCAGCAGCATA	QRT-PCR for auxin-related genes
QRT-OsAUX3-R	AACTGAAGACTCCGCAGCAT	QRT-PCR for auxin-related genes
QRT-OsIAA7-L	GGGGGATGTTTGTTTCTTCA	QRT-PCR for auxin-related genes
QRT-OsIAA7-R	TGTTCTTTTCCGTCCAGAGG	QRT-PCR for auxin-related genes
QRT-OsIAA26-L	CAATTGCAGGTTGACCAGTG	QRT-PCR for auxin-related genes
QRT-OsIAA26-R	AGCTTTGGTCGGTCAGAAAA	QRT-PCR for auxin-related genes
